# Supplementary material for: Parametric simulation dataset of a 2.4 GHz patch antenna with slot for AI-based S11 prediction
Source: Data Brief. 2025 Dec 17;64:112398. doi: 10.1016/j.dib.2025.112398 (PMC12830091; doi:10.1016/j.dib.2025.112398)
Supplement: Supplementary file 1 [file mmc1.zip]

Archive with 6 entries (6 files):
- Antenna geometry.png
- Cleaned_DataSet.csv
- ML_PatchAntenna_.ipynb
- Patch antenna.cst
- Patch Antenna.pdf
- README.md
