# Supplementary material for: Parametric simulation dataset of a 2.4 GHz patch antenna with slot for AI-based S11 prediction
Source: Data Brief. 2025 Dec 17;64:112398. doi: 10.1016/j.dib.2025.112398 (PMC12830091; doi:10.1016/j.dib.2025.112398)
Supplement: Supplementary file 1 [file mmc1.zip › Cleaned_DataSet.csv]

width_substrate_mm	width_imp_line_mm	length_imp_line_mm	substrate_height_mm	patch_height_mm	width_slot_mm	length_slot_mm	patch_width_mm	substrate_length_mm	patch_length_mm	frequency_GHz	S11_dB
44	3	9	1.6	0.035	2	8	42	38	29.3	1.7999999523163	-0.058988633091261
44	3	9	1.6	0.035	2	8	42	38	29.3	1.8009999990463	-0.063706531642095
44	3	9	1.6	0.035	2	8	42	38	29.3	1.8020000457764	-0.068245073382524
44	3	9	1.6	0.035	2	8	42	38	29.3	1.8029999732971	-0.072568932249117
44	3	9	1.6	0.035	2	8	42	38	29.3	1.8040000200272	-0.076647817143775
44	3	9	1.6	0.035	2	8	42	38	29.3	1.8049999475479	-0.080453490410422
44	3	9	1.6	0.035	2	8	42	38	29.3	1.8059999942780	-0.083958657758616
44	3	9	1.6	0.035	2	8	42	38	29.3	1.8070000410080	-0.087141264066171
44	3	9	1.6	0.035	2	8	42	38	29.3	1.8079999685287	-0.089979141416584
44	3	9	1.6	0.035	2	8	42	38	29.3	1.8090000152588	-0.092456028062987
44	3	9	1.6	0.035	2	8	42	38	29.3	1.8099999427795	-0.094556663196802
44	3	9	1.6	0.035	2	8	42	38	29.3	1.8109999895096	-0.096271361085375
44	3	9	1.6	0.035	2	8	42	38	29.3	1.8120000362396	-0.097591291058395
44	3	9	1.6	0.035	2	8	42	38	29.3	1.8129999637604	-0.098512157641751
44	3	9	1.6	0.035	2	8	42	38	29.3	1.8140000104904	-0.099032746387436
44	3	9	1.6	0.035	2	8	42	38	29.3	1.8150000572205	-0.099155317262989
44	3	9	1.6	0.035	2	8	42	38	29.3	1.8159999847412	-0.098884495725008
44	3	9	1.6	0.035	2	8	42	38	29.3	1.8170000314713	-0.098230158993198
44	3	9	1.6	0.035	2	8	42	38	29.3	1.8179999589920	-0.097201908711716
44	3	9	1.6	0.035	2	8	42	38	29.3	1.8190000057220	-0.095815307407781
44	3	9	1.6	0.035	2	8	42	38	29.3	1.8200000524521	-0.094086949706598
44	3	9	1.6	0.035	2	8	42	38	29.3	1.8209999799728	-0.092035595351258
44	3	9	1.6	0.035	2	8	42	38	29.3	1.8220000267029	-0.089684089876994
44	3	9	1.6	0.035	2	8	42	38	29.3	1.8229999542236	-0.087054825766436
44	3	9	1.6	0.035	2	8	42	38	29.3	1.8240000009537	-0.084174257686172
44	3	9	1.6	0.035	2	8	42	38	29.3	1.8250000476837	-0.081069411162305
44	3	9	1.6	0.035	2	8	42	38	29.3	1.8259999752045	-0.077768325185842
44	3	9	1.6	0.035	2	8	42	38	29.3	1.8270000219345	-0.074301939475168
44	3	9	1.6	0.035	2	8	42	38	29.3	1.8279999494553	-0.070698732165637
44	3	9	1.6	0.035	2	8	42	38	29.3	1.8289999961853	-0.066990552984363
44	3	9	1.6	0.035	2	8	42	38	29.3	1.8300000429153	-0.063208664611736
44	3	9	1.6	0.035	2	8	42	38	29.3	1.8309999704361	-0.059385012053637
44	3	9	1.6	0.035	2	8	42	38	29.3	1.8320000171661	-0.055549539857819
44	3	9	1.6	0.035	2	8	42	38	29.3	1.8329999446869	-0.051733737885499
44	3	9	1.6	0.035	2	8	42	38	29.3	1.8339999914169	-0.047966481327591
44	3	9	1.6	0.035	2	8	42	38	29.3	1.8350000381470	-0.044279104050634
44	3	9	1.6	0.035	2	8	42	38	29.3	1.8359999656677	-0.040697445410517
44	3	9	1.6	0.035	2	8	42	38	29.3	1.8370000123978	-0.037248459350375
44	3	9	1.6	0.035	2	8	42	38	29.3	1.8380000591278	-0.033957538395684
44	3	9	1.6	0.035	2	8	42	38	29.3	1.8389999866486	-0.030849222183247
44	3	9	1.6	0.035	2	8	42	38	29.3	1.8400000333786	-0.027943840349268
44	3	9	1.6	0.035	2	8	42	38	29.3	1.8409999608994	-0.025261943993554
44	3	9	1.6	0.035	2	8	42	38	29.3	1.8420000076294	-0.022821753138201
44	3	9	1.6	0.035	2	8	42	38	29.3	1.8430000543594	-0.020637418688448
44	3	9	1.6	0.035	2	8	42	38	29.3	1.8439999818802	-0.018723348634380
44	3	9	1.6	0.035	2	8	42	38	29.3	1.8450000286102	-0.017091681309254
44	3	9	1.6	0.035	2	8	42	38	29.3	1.8459999561310	-0.015749683075432
44	3	9	1.6	0.035	2	8	42	38	29.3	1.8470000028610	-0.014704595661096
44	3	9	1.6	0.035	2	8	42	38	29.3	1.8480000495911	-0.013960714828597
44	3	9	1.6	0.035	2	8	42	38	29.3	1.8489999771118	-0.013519652589372
44	3	9	1.6	0.035	2	8	42	38	29.3	1.8500000238419	-0.013380089958764
44	3	9	1.6	0.035	2	8	42	38	29.3	1.8509999513626	-0.013539902967175
44	3	9	1.6	0.035	2	8	42	38	29.3	1.8519999980927	-0.013993753101869
44	3	9	1.6	0.035	2	8	42	38	29.3	1.8530000448227	-0.014735212348712
44	3	9	1.6	0.035	2	8	42	38	29.3	1.8539999723434	-0.015754096418834
44	3	9	1.6	0.035	2	8	42	38	29.3	1.8550000190735	-0.017038820065085
44	3	9	1.6	0.035	2	8	42	38	29.3	1.8559999465942	-0.018576657766372
44	3	9	1.6	0.035	2	8	42	38	29.3	1.8569999933243	-0.020352759346512
44	3	9	1.6	0.035	2	8	42	38	29.3	1.8580000400543	-0.022349445507055
44	3	9	1.6	0.035	2	8	42	38	29.3	1.8589999675751	-0.024549367820062
44	3	9	1.6	0.035	2	8	42	38	29.3	1.8600000143051	-0.026933896796728
44	3	9	1.6	0.035	2	8	42	38	29.3	1.8609999418259	-0.029481278797602
44	3	9	1.6	0.035	2	8	42	38	29.3	1.8619999885559	-0.032170022475546
44	3	9	1.6	0.035	2	8	42	38	29.3	1.8630000352859	-0.034976875855498
44	3	9	1.6	0.035	2	8	42	38	29.3	1.8639999628067	-0.037880983903443
44	3	9	1.6	0.035	2	8	42	38	29.3	1.8650000095367	-0.040856126596091
44	3	9	1.6	0.035	2	8	42	38	29.3	1.8660000562668	-0.043879278668677
44	3	9	1.6	0.035	2	8	42	38	29.3	1.8669999837875	-0.046926830781151
44	3	9	1.6	0.035	2	8	42	38	29.3	1.8680000305176	-0.049975093161475
44	3	9	1.6	0.035	2	8	42	38	29.3	1.8689999580383	-0.052999113834626
44	3	9	1.6	0.035	2	8	42	38	29.3	1.8700000047684	-0.055976735021483
44	3	9	1.6	0.035	2	8	42	38	29.3	1.8710000514984	-0.058884756779421
44	3	9	1.6	0.035	2	8	42	38	29.3	1.8719999790192	-0.061701915850098
44	3	9	1.6	0.035	2	8	42	38	29.3	1.8730000257492	-0.064406004536594
44	3	9	1.6	0.035	2	8	42	38	29.3	1.8739999532700	-0.066979982601475
44	3	9	1.6	0.035	2	8	42	38	29.3	1.8750000000000	-0.069402315459004
44	3	9	1.6	0.035	2	8	42	38	29.3	1.8760000467300	-0.071657954836504
44	3	9	1.6	0.035	2	8	42	38	29.3	1.8769999742508	-0.073730566047118
44	3	9	1.6	0.035	2	8	42	38	29.3	1.8780000209808	-0.075606460515451
44	3	9	1.6	0.035	2	8	42	38	29.3	1.8789999485016	-0.077272438338715
44	3	9	1.6	0.035	2	8	42	38	29.3	1.8799999952316	-0.078719920244782
44	3	9	1.6	0.035	2	8	42	38	29.3	1.8810000419617	-0.079938741283382
44	3	9	1.6	0.035	2	8	42	38	29.3	1.8819999694824	-0.080923336962209
44	3	9	1.6	0.035	2	8	42	38	29.3	1.8830000162125	-0.081669366121993
44	3	9	1.6	0.035	2	8	42	38	29.3	1.8839999437332	-0.082173101020027
44	3	9	1.6	0.035	2	8	42	38	29.3	1.8849999904633	-0.082434297615164
44	3	9	1.6	0.035	2	8	42	38	29.3	1.8860000371933	-0.082453587268447
44	3	9	1.6	0.035	2	8	42	38	29.3	1.8869999647141	-0.082235745695654
44	3	9	1.6	0.035	2	8	42	38	29.3	1.8880000114441	-0.081784568038783
44	3	9	1.6	0.035	2	8	42	38	29.3	1.8890000581741	-0.081106633145786
44	3	9	1.6	0.035	2	8	42	38	29.3	1.8899999856949	-0.080210810039790
44	3	9	1.6	0.035	2	8	42	38	29.3	1.8910000324249	-0.079108352967364
44	3	9	1.6	0.035	2	8	42	38	29.3	1.8919999599457	-0.077809312429935
44	3	9	1.6	0.035	2	8	42	38	29.3	1.8930000066757	-0.076327117182900
44	3	9	1.6	0.035	2	8	42	38	29.3	1.8940000534058	-0.074677548665181
44	3	9	1.6	0.035	2	8	42	38	29.3	1.8949999809265	-0.072874339447214
44	3	9	1.6	0.035	2	8	42	38	29.3	1.8960000276566	-0.070935874411739
44	3	9	1.6	0.035	2	8	42	38	29.3	1.8969999551773	-0.068878240623641
44	3	9	1.6	0.035	2	8	42	38	29.3	1.8980000019073	-0.066719301044664
44	3	9	1.6	0.035	2	8	42	38	29.3	1.8990000486374	-0.064479207272653
44	3	9	1.6	0.035	2	8	42	38	29.3	1.8999999761581	-0.062175558581761
44	3	9	1.6	0.035	2	8	42	38	29.3	1.9010000228882	-0.059828727267335
44	3	9	1.6	0.035	2	8	42	38	29.3	1.9019999504089	-0.057457740601551
44	3	9	1.6	0.035	2	8	42	38	29.3	1.9029999971390	-0.055082081538901
44	3	9	1.6	0.035	2	8	42	38	29.3	1.9040000438690	-0.052720745704097
44	3	9	1.6	0.035	2	8	42	38	29.3	1.9049999713898	-0.050391931860485
44	3	9	1.6	0.035	2	8	42	38	29.3	1.9060000181198	-0.048114995446315
44	3	9	1.6	0.035	2	8	42	38	29.3	1.9069999456406	-0.045907610244908
44	3	9	1.6	0.035	2	8	42	38	29.3	1.9079999923706	-0.043786197746175
44	3	9	1.6	0.035	2	8	42	38	29.3	1.9090000391006	-0.041765989661729
44	3	9	1.6	0.035	2	8	42	38	29.3	1.9099999666214	-0.039862960546897
44	3	9	1.6	0.035	2	8	42	38	29.3	1.9110000133514	-0.038090800011494
44	3	9	1.6	0.035	2	8	42	38	29.3	1.9119999408722	-0.036461650666907
44	3	9	1.6	0.035	2	8	42	38	29.3	1.9129999876022	-0.034988108789264
44	3	9	1.6	0.035	2	8	42	38	29.3	1.9140000343323	-0.033678989490876
44	3	9	1.6	0.035	2	8	42	38	29.3	1.9149999618530	-0.032544174286180
44	3	9	1.6	0.035	2	8	42	38	29.3	1.9160000085831	-0.031589866627641
44	3	9	1.6	0.035	2	8	42	38	29.3	1.9170000553131	-0.030823462563356
44	3	9	1.6	0.035	2	8	42	38	29.3	1.9179999828339	-0.030246909933824
44	3	9	1.6	0.035	2	8	42	38	29.3	1.9190000295639	-0.029865303522495
44	3	9	1.6	0.035	2	8	42	38	29.3	1.9199999570847	-0.029678362144244
44	3	9	1.6	0.035	2	8	42	38	29.3	1.9210000038147	-0.029686326388079
44	3	9	1.6	0.035	2	8	42	38	29.3	1.9220000505447	-0.029887851967479
44	3	9	1.6	0.035	2	8	42	38	29.3	1.9229999780655	-0.030278582074969
44	3	9	1.6	0.035	2	8	42	38	29.3	1.9240000247955	-0.030855470257025
44	3	9	1.6	0.035	2	8	42	38	29.3	1.9249999523163	-0.031611326154092
44	3	9	1.6	0.035	2	8	42	38	29.3	1.9259999990463	-0.032539465047914
44	3	9	1.6	0.035	2	8	42	38	29.3	1.9270000457764	-0.033630842943640
44	3	9	1.6	0.035	2	8	42	38	29.3	1.9279999732971	-0.034875886609542
44	3	9	1.6	0.035	2	8	42	38	29.3	1.9290000200272	-0.036263724117583
44	3	9	1.6	0.035	2	8	42	38	29.3	1.9299999475479	-0.037782792870959
44	3	9	1.6	0.035	2	8	42	38	29.3	1.9309999942780	-0.039419646372890
44	3	9	1.6	0.035	2	8	42	38	29.3	1.9320000410080	-0.041161179964946
44	3	9	1.6	0.035	2	8	42	38	29.3	1.9329999685287	-0.042993988606714
44	3	9	1.6	0.035	2	8	42	38	29.3	1.9340000152588	-0.044902322739208
44	3	9	1.6	0.035	2	8	42	38	29.3	1.9349999427795	-0.046871334438813
44	3	9	1.6	0.035	2	8	42	38	29.3	1.9359999895096	-0.048885042815767
44	3	9	1.6	0.035	2	8	42	38	29.3	1.9370000362396	-0.050928354121186
44	3	9	1.6	0.035	2	8	42	38	29.3	1.9379999637604	-0.052985394471619
44	3	9	1.6	0.035	2	8	42	38	29.3	1.9390000104904	-0.055039791893201
44	3	9	1.6	0.035	2	8	42	38	29.3	1.9400000572205	-0.057076112861542
44	3	9	1.6	0.035	2	8	42	38	29.3	1.9409999847412	-0.059078881286437
44	3	9	1.6	0.035	2	8	42	38	29.3	1.9420000314713	-0.061033729424871
44	3	9	1.6	0.035	2	8	42	38	29.3	1.9429999589920	-0.062925165168402
44	3	9	1.6	0.035	2	8	42	38	29.3	1.9440000057220	-0.064740626647814
44	3	9	1.6	0.035	2	8	42	38	29.3	1.9450000524521	-0.066466217100560
44	3	9	1.6	0.035	2	8	42	38	29.3	1.9459999799728	-0.068089790184325
44	3	9	1.6	0.035	2	8	42	38	29.3	1.9470000267029	-0.069598728095354
44	3	9	1.6	0.035	2	8	42	38	29.3	1.9479999542236	-0.070985074820339
44	3	9	1.6	0.035	2	8	42	38	29.3	1.9490000009537	-0.072238545394105
44	3	9	1.6	0.035	2	8	42	38	29.3	1.9500000476837	-0.073350698407066
44	3	9	1.6	0.035	2	8	42	38	29.3	1.9509999752045	-0.074313958066493
44	3	9	1.6	0.035	2	8	42	38	29.3	1.9520000219345	-0.075124449688474
44	3	9	1.6	0.035	2	8	42	38	29.3	1.9529999494553	-0.075775281659428
44	3	9	1.6	0.035	2	8	42	38	29.3	1.9539999961853	-0.076265006258225
44	3	9	1.6	0.035	2	8	42	38	29.3	1.9550000429153	-0.076592272430724
44	3	9	1.6	0.035	2	8	42	38	29.3	1.9559999704361	-0.076754480841779
44	3	9	1.6	0.035	2	8	42	38	29.3	1.9570000171661	-0.076754659214198
44	3	9	1.6	0.035	2	8	42	38	29.3	1.9579999446869	-0.076592887622060
44	3	9	1.6	0.035	2	8	42	38	29.3	1.9589999914169	-0.076273763965169
44	3	9	1.6	0.035	2	8	42	38	29.3	1.9600000381470	-0.075802064969973
44	3	9	1.6	0.035	2	8	42	38	29.3	1.9609999656677	-0.075182576413170
44	3	9	1.6	0.035	2	8	42	38	29.3	1.9620000123978	-0.074422547078412
44	3	9	1.6	0.035	2	8	42	38	29.3	1.9630000591278	-0.073530127417553
44	3	9	1.6	0.035	2	8	42	38	29.3	1.9639999866486	-0.072513671282030
44	3	9	1.6	0.035	2	8	42	38	29.3	1.9650000333786	-0.071383546657677
44	3	9	1.6	0.035	2	8	42	38	29.3	1.9659999608994	-0.070150073791508
44	3	9	1.6	0.035	2	8	42	38	29.3	1.9670000076294	-0.068824579397047
44	3	9	1.6	0.035	2	8	42	38	29.3	1.9680000543594	-0.067419715750101
44	3	9	1.6	0.035	2	8	42	38	29.3	1.9689999818802	-0.065946316845765
44	3	9	1.6	0.035	2	8	42	38	29.3	1.9700000286102	-0.064418122095831
44	3	9	1.6	0.035	2	8	42	38	29.3	1.9709999561310	-0.062848398165556
44	3	9	1.6	0.035	2	8	42	38	29.3	1.9720000028610	-0.061251019479632
44	3	9	1.6	0.035	2	8	42	38	29.3	1.9730000495911	-0.059637841487991
44	3	9	1.6	0.035	2	8	42	38	29.3	1.9739999771118	-0.058024065889710
44	3	9	1.6	0.035	2	8	42	38	29.3	1.9750000238419	-0.056422317328747
44	3	9	1.6	0.035	2	8	42	38	29.3	1.9759999513626	-0.054845792241637
44	3	9	1.6	0.035	2	8	42	38	29.3	1.9769999980927	-0.053307027118999
44	3	9	1.6	0.035	2	8	42	38	29.3	1.9780000448227	-0.051818490630173
44	3	9	1.6	0.035	2	8	42	38	29.3	1.9789999723434	-0.050392933553624
44	3	9	1.6	0.035	2	8	42	38	29.3	1.9800000190735	-0.049040250130734
44	3	9	1.6	0.035	2	8	42	38	29.3	1.9809999465942	-0.047771791111232
44	3	9	1.6	0.035	2	8	42	38	29.3	1.9819999933243	-0.046597648452725
44	3	9	1.6	0.035	2	8	42	38	29.3	1.9830000400543	-0.045526428977654
44	3	9	1.6	0.035	2	8	42	38	29.3	1.9839999675751	-0.044567228454459
44	3	9	1.6	0.035	2	8	42	38	29.3	1.9850000143051	-0.043726269445305
44	3	9	1.6	0.035	2	8	42	38	29.3	1.9859999418259	-0.043009935522639
44	3	9	1.6	0.035	2	8	42	38	29.3	1.9869999885559	-0.042424502401123
44	3	9	1.6	0.035	2	8	42	38	29.3	1.9880000352859	-0.041973517072191
44	3	9	1.6	0.035	2	8	42	38	29.3	1.9889999628067	-0.041659670642000
44	3	9	1.6	0.035	2	8	42	38	29.3	1.9900000095367	-0.041486259274835
44	3	9	1.6	0.035	2	8	42	38	29.3	1.9910000562668	-0.041452826859665
44	3	9	1.6	0.035	2	8	42	38	29.3	1.9919999837875	-0.041560396070519
44	3	9	1.6	0.035	2	8	42	38	29.3	1.9930000305176	-0.041807157428606
44	3	9	1.6	0.035	2	8	42	38	29.3	1.9939999580383	-0.042191338238847
44	3	9	1.6	0.035	2	8	42	38	29.3	1.9950000047684	-0.042710140967416
44	3	9	1.6	0.035	2	8	42	38	29.3	1.9960000514984	-0.043357505297617
44	3	9	1.6	0.035	2	8	42	38	29.3	1.9969999790192	-0.044130685741604
44	3	9	1.6	0.035	2	8	42	38	29.3	1.9980000257492	-0.045021099628899
44	3	9	1.6	0.035	2	8	42	38	29.3	1.9989999532700	-0.046022890530241
44	3	9	1.6	0.035	2	8	42	38	29.3	2.0000000000000	-0.047128779828601
44	3	9	1.6	0.035	2	8	42	38	29.3	2.0009999275208	-0.048329976151543
44	3	9	1.6	0.035	2	8	42	38	29.3	2.0020000934601	-0.049616101807700
44	3	9	1.6	0.035	2	8	42	38	29.3	2.0030000209808	-0.050977749509662
44	3	9	1.6	0.035	2	8	42	38	29.3	2.0039999485016	-0.052405054186605
44	3	9	1.6	0.035	2	8	42	38	29.3	2.0050001144409	-0.053887796273974
44	3	9	1.6	0.035	2	8	42	38	29.3	2.0060000419617	-0.055413998899480
44	3	9	1.6	0.035	2	8	42	38	29.3	2.0069999694824	-0.056971940139622
44	3	9	1.6	0.035	2	8	42	38	29.3	2.0079998970032	-0.058550775663948
44	3	9	1.6	0.035	2	8	42	38	29.3	2.0090000629425	-0.060138310138968
44	3	9	1.6	0.035	2	8	42	38	29.3	2.0099999904633	-0.061723342272363
44	3	9	1.6	0.035	2	8	42	38	29.3	2.0109999179840	-0.063293810566582
44	3	9	1.6	0.035	2	8	42	38	29.3	2.0120000839233	-0.064838817031117
44	3	9	1.6	0.035	2	8	42	38	29.3	2.0130000114441	-0.066346890268864
44	3	9	1.6	0.035	2	8	42	38	29.3	2.0139999389648	-0.067807379812841
44	3	9	1.6	0.035	2	8	42	38	29.3	2.0150001049042	-0.069210415267782
44	3	9	1.6	0.035	2	8	42	38	29.3	2.0160000324249	-0.070545728242692
44	3	9	1.6	0.035	2	8	42	38	29.3	2.0169999599457	-0.071803785463077
44	3	9	1.6	0.035	2	8	42	38	29.3	2.0179998874664	-0.072977334794155
44	3	9	1.6	0.035	2	8	42	38	29.3	2.0190000534058	-0.074057572934557
44	3	9	1.6	0.035	2	8	42	38	29.3	2.0199999809265	-0.075037615371373
44	3	9	1.6	0.035	2	8	42	38	29.3	2.0209999084473	-0.075910924995121
44	3	9	1.6	0.035	2	8	42	38	29.3	2.0220000743866	-0.076673384115522
44	3	9	1.6	0.035	2	8	42	38	29.3	2.0230000019073	-0.077320145226989
44	3	9	1.6	0.035	2	8	42	38	29.3	2.0239999294281	-0.077847666229497
44	3	9	1.6	0.035	2	8	42	38	29.3	2.0250000953674	-0.078252838963708
44	3	9	1.6	0.035	2	8	42	38	29.3	2.0260000228882	-0.078534635501375
44	3	9	1.6	0.035	2	8	42	38	29.3	2.0269999504089	-0.078693570198783
44	3	9	1.6	0.035	2	8	42	38	29.3	2.0280001163483	-0.078729065207943
44	3	9	1.6	0.035	2	8	42	38	29.3	2.0290000438690	-0.078643074024309
44	3	9	1.6	0.035	2	8	42	38	29.3	2.0299999713898	-0.078437477054835
44	3	9	1.6	0.035	2	8	42	38	29.3	2.0309998989105	-0.078116065351782
44	3	9	1.6	0.035	2	8	42	38	29.3	2.0320000648499	-0.077683552510601
44	3	9	1.6	0.035	2	8	42	38	29.3	2.0329999923706	-0.077145176189219
44	3	9	1.6	0.035	2	8	42	38	29.3	2.0339999198914	-0.076505772162733
44	3	9	1.6	0.035	2	8	42	38	29.3	2.0350000858307	-0.075772748143317
44	3	9	1.6	0.035	2	8	42	38	29.3	2.0360000133514	-0.074953822944601
44	3	9	1.6	0.035	2	8	42	38	29.3	2.0369999408722	-0.074057057778377
44	3	9	1.6	0.035	2	8	42	38	29.3	2.0380001068115	-0.073089731303920
44	3	9	1.6	0.035	2	8	42	38	29.3	2.0390000343323	-0.072063132567846
44	3	9	1.6	0.035	2	8	42	38	29.3	2.0399999618530	-0.070984685199271
44	3	9	1.6	0.035	2	8	42	38	29.3	2.0409998893738	-0.069866597877485
44	3	9	1.6	0.035	2	8	42	38	29.3	2.0420000553131	-0.068717540282239
44	3	9	1.6	0.035	2	8	42	38	29.3	2.0429999828339	-0.067548295682187
44	3	9	1.6	0.035	2	8	42	38	29.3	2.0439999103546	-0.066369623229979
44	3	9	1.6	0.035	2	8	42	38	29.3	2.0450000762939	-0.065191422694191
44	3	9	1.6	0.035	2	8	42	38	29.3	2.0460000038147	-0.064023921105413
44	3	9	1.6	0.035	2	8	42	38	29.3	2.0469999313354	-0.062878779399140
44	3	9	1.6	0.035	2	8	42	38	29.3	2.0480000972748	-0.061765319608369
44	3	9	1.6	0.035	2	8	42	38	29.3	2.0490000247955	-0.060692778462246
44	3	9	1.6	0.035	2	8	42	38	29.3	2.0499999523163	-0.059671709876835
44	3	9	1.6	0.035	2	8	42	38	29.3	2.0510001182556	-0.058709920794380
44	3	9	1.6	0.035	2	8	42	38	29.3	2.0520000457764	-0.057816768348423
44	3	9	1.6	0.035	2	8	42	38	29.3	2.0529999732971	-0.057000370983570
44	3	9	1.6	0.035	2	8	42	38	29.3	2.0539999008179	-0.056266640972774
44	3	9	1.6	0.035	2	8	42	38	29.3	2.0550000667572	-0.055623668458130
44	3	9	1.6	0.035	2	8	42	38	29.3	2.0559999942780	-0.055076212674698
44	3	9	1.6	0.035	2	8	42	38	29.3	2.0569999217987	-0.054630600845213
44	3	9	1.6	0.035	2	8	42	38	29.3	2.0580000877380	-0.054290601894945
44	3	9	1.6	0.035	2	8	42	38	29.3	2.0590000152588	-0.054058884982444
44	3	9	1.6	0.035	2	8	42	38	29.3	2.0599999427795	-0.053939745295058
44	3	9	1.6	0.035	2	8	42	38	29.3	2.0610001087189	-0.053933325560662
44	3	9	1.6	0.035	2	8	42	38	29.3	2.0620000362396	-0.054042469770099
44	3	9	1.6	0.035	2	8	42	38	29.3	2.0629999637604	-0.054264863832466
44	3	9	1.6	0.035	2	8	42	38	29.3	2.0639998912811	-0.054601351365622
44	3	9	1.6	0.035	2	8	42	38	29.3	2.0650000572205	-0.055050926505801
44	3	9	1.6	0.035	2	8	42	38	29.3	2.0659999847412	-0.055608925447217
44	3	9	1.6	0.035	2	8	42	38	29.3	2.0669999122620	-0.056273480947520
44	3	9	1.6	0.035	2	8	42	38	29.3	2.0680000782013	-0.057040172965920
44	3	9	1.6	0.035	2	8	42	38	29.3	2.0690000057220	-0.057903722735723
44	3	9	1.6	0.035	2	8	42	38	29.3	2.0699999332428	-0.058859568199882
44	3	9	1.6	0.035	2	8	42	38	29.3	2.0710000991821	-0.059899508958369
44	3	9	1.6	0.035	2	8	42	38	29.3	2.0720000267029	-0.061018755968284
44	3	9	1.6	0.035	2	8	42	38	29.3	2.0729999542236	-0.062207871021425
44	3	9	1.6	0.035	2	8	42	38	29.3	2.0739998817444	-0.063460720940562
44	3	9	1.6	0.035	2	8	42	38	29.3	2.0750000476837	-0.064767680485627
44	3	9	1.6	0.035	2	8	42	38	29.3	2.0759999752045	-0.066120290981890
44	3	9	1.6	0.035	2	8	42	38	29.3	2.0769999027252	-0.067510235371296
44	3	9	1.6	0.035	2	8	42	38	29.3	2.0780000686646	-0.068926165328518
44	3	9	1.6	0.035	2	8	42	38	29.3	2.0789999961853	-0.070359507805477
44	3	9	1.6	0.035	2	8	42	38	29.3	2.0799999237061	-0.071801268588583
44	3	9	1.6	0.035	2	8	42	38	29.3	2.0810000896454	-0.073241489915856
44	3	9	1.6	0.035	2	8	42	38	29.3	2.0820000171661	-0.074669295352174
44	3	9	1.6	0.035	2	8	42	38	29.3	2.0829999446869	-0.076077006273063
44	3	9	1.6	0.035	2	8	42	38	29.3	2.0840001106262	-0.077454978377064
44	3	9	1.6	0.035	2	8	42	38	29.3	2.0850000381470	-0.078793570907496
44	3	9	1.6	0.035	2	8	42	38	29.3	2.0859999656677	-0.080084310686481
44	3	9	1.6	0.035	2	8	42	38	29.3	2.0869998931885	-0.081319243219311
44	3	9	1.6	0.035	2	8	42	38	29.3	2.0880000591278	-0.082490486308416
44	3	9	1.6	0.035	2	8	42	38	29.3	2.0889999866486	-0.083590687233459
44	3	9	1.6	0.035	2	8	42	38	29.3	2.0899999141693	-0.084613578958391
44	3	9	1.6	0.035	2	8	42	38	29.3	2.0910000801086	-0.085553363166458
44	3	9	1.6	0.035	2	8	42	38	29.3	2.0920000076294	-0.086403797357892
44	3	9	1.6	0.035	2	8	42	38	29.3	2.0929999351501	-0.087160667340578
44	3	9	1.6	0.035	2	8	42	38	29.3	2.0940001010895	-0.087820270335814
44	3	9	1.6	0.035	2	8	42	38	29.3	2.0950000286102	-0.088380925699232
44	3	9	1.6	0.035	2	8	42	38	29.3	2.0959999561310	-0.088837838004736
44	3	9	1.6	0.035	2	8	42	38	29.3	2.0969998836517	-0.089191858247599
44	3	9	1.6	0.035	2	8	42	38	29.3	2.0980000495911	-0.089441175179968
44	3	9	1.6	0.035	2	8	42	38	29.3	2.0989999771118	-0.089587610298256
44	3	9	1.6	0.035	2	8	42	38	29.3	2.0999999046326	-0.089630230143279
44	3	9	1.6	0.035	2	8	42	38	29.3	2.1010000705719	-0.089572782892543
44	3	9	1.6	0.035	2	8	42	38	29.3	2.1019999980927	-0.089417329333503
44	3	9	1.6	0.035	2	8	42	38	29.3	2.1029999256134	-0.089167431093233
44	3	9	1.6	0.035	2	8	42	38	29.3	2.1040000915527	-0.088827574851122
44	3	9	1.6	0.035	2	8	42	38	29.3	2.1050000190735	-0.088402713044360
44	3	9	1.6	0.035	2	8	42	38	29.3	2.1059999465942	-0.087899212671598
44	3	9	1.6	0.035	2	8	42	38	29.3	2.1070001125336	-0.087321816121003
44	3	9	1.6	0.035	2	8	42	38	29.3	2.1080000400543	-0.086679339243985
44	3	9	1.6	0.035	2	8	42	38	29.3	2.1089999675751	-0.085978381643459
44	3	9	1.6	0.035	2	8	42	38	29.3	2.1099998950958	-0.085226527725131
44	3	9	1.6	0.035	2	8	42	38	29.3	2.1110000610352	-0.084432799223104
44	3	9	1.6	0.035	2	8	42	38	29.3	2.1119999885559	-0.083605111285052
44	3	9	1.6	0.035	2	8	42	38	29.3	2.1129999160767	-0.082753368706693
44	3	9	1.6	0.035	2	8	42	38	29.3	2.1140000820160	-0.081885822340461
44	3	9	1.6	0.035	2	8	42	38	29.3	2.1150000095367	-0.081012233490974
44	3	9	1.6	0.035	2	8	42	38	29.3	2.1159999370575	-0.080141765160802
44	3	9	1.6	0.035	2	8	42	38	29.3	2.1170001029968	-0.079282478660805
44	3	9	1.6	0.035	2	8	42	38	29.3	2.1180000305176	-0.078445520657077
44	3	9	1.6	0.035	2	8	42	38	29.3	2.1189999580383	-0.077638876915589
44	3	9	1.6	0.035	2	8	42	38	29.3	2.1199998855591	-0.076871009219721
44	3	9	1.6	0.035	2	8	42	38	29.3	2.1210000514984	-0.076151416757171
44	3	9	1.6	0.035	2	8	42	38	29.3	2.1219999790192	-0.075486979960676
44	3	9	1.6	0.035	2	8	42	38	29.3	2.1229999065399	-0.074886668133090
44	3	9	1.6	0.035	2	8	42	38	29.3	2.1240000724792	-0.074356334699159
44	3	9	1.6	0.035	2	8	42	38	29.3	2.1250000000000	-0.073903940073507
44	3	9	1.6	0.035	2	8	42	38	29.3	2.1259999275208	-0.073533830263805
44	3	9	1.6	0.035	2	8	42	38	29.3	2.1270000934601	-0.073253524599716
44	3	9	1.6	0.035	2	8	42	38	29.3	2.1280000209808	-0.073066939487806
44	3	9	1.6	0.035	2	8	42	38	29.3	2.1289999485016	-0.072978574384202
44	3	9	1.6	0.035	2	8	42	38	29.3	2.1300001144409	-0.072990906770215
44	3	9	1.6	0.035	2	8	42	38	29.3	2.1310000419617	-0.073106490979496
44	3	9	1.6	0.035	2	8	42	38	29.3	2.1319999694824	-0.073328477815773
44	3	9	1.6	0.035	2	8	42	38	29.3	2.1329998970032	-0.073656448759370
44	3	9	1.6	0.035	2	8	42	38	29.3	2.1340000629425	-0.074092158347959
44	3	9	1.6	0.035	2	8	42	38	29.3	2.1349999904633	-0.074633270940973
44	3	9	1.6	0.035	2	8	42	38	29.3	2.1359999179840	-0.075280148675108
44	3	9	1.6	0.035	2	8	42	38	29.3	2.1370000839233	-0.076030107367775
44	3	9	1.6	0.035	2	8	42	38	29.3	2.1380000114441	-0.076880024345324
44	3	9	1.6	0.035	2	8	42	38	29.3	2.1389999389648	-0.077825813216861
44	3	9	1.6	0.035	2	8	42	38	29.3	2.1400001049042	-0.078864508752462
44	3	9	1.6	0.035	2	8	42	38	29.3	2.1410000324249	-0.079989559891302
44	3	9	1.6	0.035	2	8	42	38	29.3	2.1419999599457	-0.081196569766940
44	3	9	1.6	0.035	2	8	42	38	29.3	2.1429998874664	-0.082479108804385
44	3	9	1.6	0.035	2	8	42	38	29.3	2.1440000534058	-0.083830796680219
44	3	9	1.6	0.035	2	8	42	38	29.3	2.1449999809265	-0.085242679600910
44	3	9	1.6	0.035	2	8	42	38	29.3	2.1459999084473	-0.086707926135917
44	3	9	1.6	0.035	2	8	42	38	29.3	2.1470000743866	-0.088219202111754
44	3	9	1.6	0.035	2	8	42	38	29.3	2.1480000019073	-0.089767619712354
44	3	9	1.6	0.035	2	8	42	38	29.3	2.1489999294281	-0.091343766509708
44	3	9	1.6	0.035	2	8	42	38	29.3	2.1500000953674	-0.092939268623451
44	3	9	1.6	0.035	2	8	42	38	29.3	2.1510000228882	-0.094545734550584
44	3	9	1.6	0.035	2	8	42	38	29.3	2.1519999504089	-0.096153697940958
44	3	9	1.6	0.035	2	8	42	38	29.3	2.1530001163483	-0.097753132181703
44	3	9	1.6	0.035	2	8	42	38	29.3	2.1540000438690	-0.099336579903006
44	3	9	1.6	0.035	2	8	42	38	29.3	2.1549999713898	-0.10089548805619
44	3	9	1.6	0.035	2	8	42	38	29.3	2.1559998989105	-0.10241966330550
44	3	9	1.6	0.035	2	8	42	38	29.3	2.1570000648499	-0.10390199063907
44	3	9	1.6	0.035	2	8	42	38	29.3	2.1579999923706	-0.10533420897823
44	3	9	1.6	0.035	2	8	42	38	29.3	2.1589999198914	-0.10670958281293
44	3	9	1.6	0.035	2	8	42	38	29.3	2.1600000858307	-0.10802033862740
44	3	9	1.6	0.035	2	8	42	38	29.3	2.1610000133514	-0.10925992350912
44	3	9	1.6	0.035	2	8	42	38	29.3	2.1619999408722	-0.11042348813284
44	3	9	1.6	0.035	2	8	42	38	29.3	2.1630001068115	-0.11150444791712
44	3	9	1.6	0.035	2	8	42	38	29.3	2.1640000343323	-0.11249979999604
44	3	9	1.6	0.035	2	8	42	38	29.3	2.1649999618530	-0.11340539511642
44	3	9	1.6	0.035	2	8	42	38	29.3	2.1659998893738	-0.11421752137656
44	3	9	1.6	0.035	2	8	42	38	29.3	2.1670000553131	-0.11493394988350
44	3	9	1.6	0.035	2	8	42	38	29.3	2.1679999828339	-0.11555392230371
44	3	9	1.6	0.035	2	8	42	38	29.3	2.1689999103546	-0.11607556493461
44	3	9	1.6	0.035	2	8	42	38	29.3	2.1700000762939	-0.11650058072578
44	3	9	1.6	0.035	2	8	42	38	29.3	2.1710000038147	-0.11682902923435
44	3	9	1.6	0.035	2	8	42	38	29.3	2.1719999313354	-0.11706300134896
44	3	9	1.6	0.035	2	8	42	38	29.3	2.1730000972748	-0.11720555882041
44	3	9	1.6	0.035	2	8	42	38	29.3	2.1740000247955	-0.11725866987635
44	3	9	1.6	0.035	2	8	42	38	29.3	2.1749999523163	-0.11722791708842
44	3	9	1.6	0.035	2	8	42	38	29.3	2.1760001182556	-0.11711779998342
44	3	9	1.6	0.035	2	8	42	38	29.3	2.1770000457764	-0.11693329274108
44	3	9	1.6	0.035	2	8	42	38	29.3	2.1779999732971	-0.11668145847062
44	3	9	1.6	0.035	2	8	42	38	29.3	2.1789999008179	-0.11636777841114
44	3	9	1.6	0.035	2	8	42	38	29.3	2.1800000667572	-0.11600032255256
44	3	9	1.6	0.035	2	8	42	38	29.3	2.1809999942780	-0.11558824818106
44	3	9	1.6	0.035	2	8	42	38	29.3	2.1819999217987	-0.11513755165007
44	3	9	1.6	0.035	2	8	42	38	29.3	2.1830000877380	-0.11465793209578
44	3	9	1.6	0.035	2	8	42	38	29.3	2.1840000152588	-0.11415809846241
44	3	9	1.6	0.035	2	8	42	38	29.3	2.1849999427795	-0.11364782970561
44	3	9	1.6	0.035	2	8	42	38	29.3	2.1860001087189	-0.11313540453744
44	3	9	1.6	0.035	2	8	42	38	29.3	2.1870000362396	-0.11263124461621
44	3	9	1.6	0.035	2	8	42	38	29.3	2.1879999637604	-0.11214379761794
44	3	9	1.6	0.035	2	8	42	38	29.3	2.1889998912811	-0.11168363840615
44	3	9	1.6	0.035	2	8	42	38	29.3	2.1900000572205	-0.11125884711496
44	3	9	1.6	0.035	2	8	42	38	29.3	2.1909999847412	-0.11087864967126
44	3	9	1.6	0.035	2	8	42	38	29.3	2.1919999122620	-0.11055240795917
44	3	9	1.6	0.035	2	8	42	38	29.3	2.1930000782013	-0.11028854476860
44	3	9	1.6	0.035	2	8	42	38	29.3	2.1940000057220	-0.11009453008140
44	3	9	1.6	0.035	2	8	42	38	29.3	2.1949999332428	-0.10997957174119
44	3	9	1.6	0.035	2	8	42	38	29.3	2.1960000991821	-0.10994830342552
44	3	9	1.6	0.035	2	8	42	38	29.3	2.1970000267029	-0.11000912609818
44	3	9	1.6	0.035	2	8	42	38	29.3	2.1979999542236	-0.11016693312559
44	3	9	1.6	0.035	2	8	42	38	29.3	2.1989998817444	-0.11042782648611
44	3	9	1.6	0.035	2	8	42	38	29.3	2.2000000476837	-0.11079694906402
44	3	9	1.6	0.035	2	8	42	38	29.3	2.2009999752045	-0.11127598220713
44	3	9	1.6	0.035	2	8	42	38	29.3	2.2019999027252	-0.11186979783530
44	3	9	1.6	0.035	2	8	42	38	29.3	2.2030000686646	-0.11258080110843
44	3	9	1.6	0.035	2	8	42	38	29.3	2.2039999961853	-0.11340890001754
44	3	9	1.6	0.035	2	8	42	38	29.3	2.2049999237061	-0.11435621727878
44	3	9	1.6	0.035	2	8	42	38	29.3	2.2060000896454	-0.11542234483355
44	3	9	1.6	0.035	2	8	42	38	29.3	2.2070000171661	-0.11660587957792
44	3	9	1.6	0.035	2	8	42	38	29.3	2.2079999446869	-0.11790549784261
44	3	9	1.6	0.035	2	8	42	38	29.3	2.2090001106262	-0.11931730039780
44	3	9	1.6	0.035	2	8	42	38	29.3	2.2100000381470	-0.12084059244094
44	3	9	1.6	0.035	2	8	42	38	29.3	2.2109999656677	-0.12246890258693
44	3	9	1.6	0.035	2	8	42	38	29.3	2.2119998931885	-0.12419735671087
44	3	9	1.6	0.035	2	8	42	38	29.3	2.2130000591278	-0.12602154790559
44	3	9	1.6	0.035	2	8	42	38	29.3	2.2139999866486	-0.12793394808797
44	3	9	1.6	0.035	2	8	42	38	29.3	2.2149999141693	-0.12992898657531
44	3	9	1.6	0.035	2	8	42	38	29.3	2.2160000801086	-0.13199849490632
44	3	9	1.6	0.035	2	8	42	38	29.3	2.2170000076294	-0.13413459430424
44	3	9	1.6	0.035	2	8	42	38	29.3	2.2179999351501	-0.13632890457315
44	3	9	1.6	0.035	2	8	42	38	29.3	2.2190001010895	-0.13857284051095
44	3	9	1.6	0.035	2	8	42	38	29.3	2.2200000286102	-0.14085717683921
44	3	9	1.6	0.035	2	8	42	38	29.3	2.2209999561310	-0.14317193849396
44	3	9	1.6	0.035	2	8	42	38	29.3	2.2219998836517	-0.14550857770117
44	3	9	1.6	0.035	2	8	42	38	29.3	2.2230000495911	-0.14785787246132
44	3	9	1.6	0.035	2	8	42	38	29.3	2.2239999771118	-0.15020823816008
44	3	9	1.6	0.035	2	8	42	38	29.3	2.2249999046326	-0.15255152242514
44	3	9	1.6	0.035	2	8	42	38	29.3	2.2260000705719	-0.15487783050510
44	3	9	1.6	0.035	2	8	42	38	29.3	2.2269999980927	-0.15717812475294
44	3	9	1.6	0.035	2	8	42	38	29.3	2.2279999256134	-0.15944402404942
44	3	9	1.6	0.035	2	8	42	38	29.3	2.2290000915527	-0.16166551005269
44	3	9	1.6	0.035	2	8	42	38	29.3	2.2300000190735	-0.16383434088814
44	3	9	1.6	0.035	2	8	42	38	29.3	2.2309999465942	-0.16594412107274
44	3	9	1.6	0.035	2	8	42	38	29.3	2.2320001125336	-0.16798668476039
44	3	9	1.6	0.035	2	8	42	38	29.3	2.2330000400543	-0.16995629803373
44	3	9	1.6	0.035	2	8	42	38	29.3	2.2339999675751	-0.17184590144925
44	3	9	1.6	0.035	2	8	42	38	29.3	2.2349998950958	-0.17365139630003
44	3	9	1.6	0.035	2	8	42	38	29.3	2.2360000610352	-0.17536849114035
44	3	9	1.6	0.035	2	8	42	38	29.3	2.2369999885559	-0.17699266665173
44	3	9	1.6	0.035	2	8	42	38	29.3	2.2379999160767	-0.17852201559079
44	3	9	1.6	0.035	2	8	42	38	29.3	2.2390000820160	-0.17995436608583
44	3	9	1.6	0.035	2	8	42	38	29.3	2.2400000095367	-0.18128897027942
44	3	9	1.6	0.035	2	8	42	38	29.3	2.2409999370575	-0.18252605012496
44	3	9	1.6	0.035	2	8	42	38	29.3	2.2420001029968	-0.18366577107796
44	3	9	1.6	0.035	2	8	42	38	29.3	2.2430000305176	-0.18471135278603
44	3	9	1.6	0.035	2	8	42	38	29.3	2.2439999580383	-0.18566441951663
44	3	9	1.6	0.035	2	8	42	38	29.3	2.2449998855591	-0.18652923518644
44	3	9	1.6	0.035	2	8	42	38	29.3	2.2460000514984	-0.18731042265679
44	3	9	1.6	0.035	2	8	42	38	29.3	2.2469999790192	-0.18801384085906
44	3	9	1.6	0.035	2	8	42	38	29.3	2.2479999065399	-0.18864434657565
44	3	9	1.6	0.035	2	8	42	38	29.3	2.2490000724792	-0.18921046840850
44	3	9	1.6	0.035	2	8	42	38	29.3	2.2500000000000	-0.18971922778510
44	3	9	1.6	0.035	2	8	42	38	29.3	2.2509999275208	-0.19018003552249
44	3	9	1.6	0.035	2	8	42	38	29.3	2.2520000934601	-0.19060074539751
44	3	9	1.6	0.035	2	8	42	38	29.3	2.2530000209808	-0.19099195074343
44	3	9	1.6	0.035	2	8	42	38	29.3	2.2539999485016	-0.19136342339539
44	3	9	1.6	0.035	2	8	42	38	29.3	2.2550001144409	-0.19172696511072
44	3	9	1.6	0.035	2	8	42	38	29.3	2.2560000419617	-0.19209140132062
44	3	9	1.6	0.035	2	8	42	38	29.3	2.2569999694824	-0.19246855983052
44	3	9	1.6	0.035	2	8	42	38	29.3	2.2579998970032	-0.19287094006204
44	3	9	1.6	0.035	2	8	42	38	29.3	2.2590000629425	-0.19330928617780
44	3	9	1.6	0.035	2	8	42	38	29.3	2.2599999904633	-0.19379541413250
44	3	9	1.6	0.035	2	8	42	38	29.3	2.2609999179840	-0.19434018603568
44	3	9	1.6	0.035	2	8	42	38	29.3	2.2620000839233	-0.19495457272273
44	3	9	1.6	0.035	2	8	42	38	29.3	2.2630000114441	-0.19565131137654
44	3	9	1.6	0.035	2	8	42	38	29.3	2.2639999389648	-0.19643919813267
44	3	9	1.6	0.035	2	8	42	38	29.3	2.2650001049042	-0.19732990932301
44	3	9	1.6	0.035	2	8	42	38	29.3	2.2660000324249	-0.19833296809398
44	3	9	1.6	0.035	2	8	42	38	29.3	2.2669999599457	-0.19945778659296
44	3	9	1.6	0.035	2	8	42	38	29.3	2.2679998874664	-0.20071284996501
44	3	9	1.6	0.035	2	8	42	38	29.3	2.2690000534058	-0.20210672772294
44	3	9	1.6	0.035	2	8	42	38	29.3	2.2699999809265	-0.20364607444634
44	3	9	1.6	0.035	2	8	42	38	29.3	2.2709999084473	-0.20533816333381
44	3	9	1.6	0.035	2	8	42	38	29.3	2.2720000743866	-0.20718829372272
44	3	9	1.6	0.035	2	8	42	38	29.3	2.2730000019073	-0.20920123648386
44	3	9	1.6	0.035	2	8	42	38	29.3	2.2739999294281	-0.21138146393987
44	3	9	1.6	0.035	2	8	42	38	29.3	2.2750000953674	-0.21373170074495
44	3	9	1.6	0.035	2	8	42	38	29.3	2.2760000228882	-0.21625352535093
44	3	9	1.6	0.035	2	8	42	38	29.3	2.2769999504089	-0.21894819871964
44	3	9	1.6	0.035	2	8	42	38	29.3	2.2780001163483	-0.22181609474323
44	3	9	1.6	0.035	2	8	42	38	29.3	2.2790000438690	-0.22485701293750
44	3	9	1.6	0.035	2	8	42	38	29.3	2.2799999713898	-0.22806658849591
44	3	9	1.6	0.035	2	8	42	38	29.3	2.2809998989105	-0.23144445526470
44	3	9	1.6	0.035	2	8	42	38	29.3	2.2820000648499	-0.23498565633450
44	3	9	1.6	0.035	2	8	42	38	29.3	2.2829999923706	-0.23868446930514
44	3	9	1.6	0.035	2	8	42	38	29.3	2.2839999198914	-0.24253651801508
44	3	9	1.6	0.035	2	8	42	38	29.3	2.2850000858307	-0.24653485128299
44	3	9	1.6	0.035	2	8	42	38	29.3	2.2860000133514	-0.25067254698139
44	3	9	1.6	0.035	2	8	42	38	29.3	2.2869999408722	-0.25494029328081
44	3	9	1.6	0.035	2	8	42	38	29.3	2.2880001068115	-0.25932974909465
44	3	9	1.6	0.035	2	8	42	38	29.3	2.2890000343323	-0.26383104265543
44	3	9	1.6	0.035	2	8	42	38	29.3	2.2899999618530	-0.26843562433633
44	3	9	1.6	0.035	2	8	42	38	29.3	2.2909998893738	-0.27313052129725
44	3	9	1.6	0.035	2	8	42	38	29.3	2.2920000553131	-0.27790747834871
44	3	9	1.6	0.035	2	8	42	38	29.3	2.2929999828339	-0.28275369530722
44	3	9	1.6	0.035	2	8	42	38	29.3	2.2939999103546	-0.28765787503323
44	3	9	1.6	0.035	2	8	42	38	29.3	2.2950000762939	-0.29260895610281
44	3	9	1.6	0.035	2	8	42	38	29.3	2.2960000038147	-0.29759419939697
44	3	9	1.6	0.035	2	8	42	38	29.3	2.2969999313354	-0.30260324837646
44	3	9	1.6	0.035	2	8	42	38	29.3	2.2980000972748	-0.30762506400199
44	3	9	1.6	0.035	2	8	42	38	29.3	2.2990000247955	-0.31264756226247
44	3	9	1.6	0.035	2	8	42	38	29.3	2.2999999523163	-0.31766033322886
44	3	9	1.6	0.035	2	8	42	38	29.3	2.3010001182556	-0.32265367591306
44	3	9	1.6	0.035	2	8	42	38	29.3	2.3020000457764	-0.32761795155729
44	3	9	1.6	0.035	2	8	42	38	29.3	2.3029999732971	-0.33254342551548
44	3	9	1.6	0.035	2	8	42	38	29.3	2.3039999008179	-0.33742246436542
44	3	9	1.6	0.035	2	8	42	38	29.3	2.3050000667572	-0.34224763875104
44	3	9	1.6	0.035	2	8	42	38	29.3	2.3059999942780	-0.34701227874711
44	3	9	1.6	0.035	2	8	42	38	29.3	2.3069999217987	-0.35171180382921
44	3	9	1.6	0.035	2	8	42	38	29.3	2.3080000877380	-0.35634128073611
44	3	9	1.6	0.035	2	8	42	38	29.3	2.3090000152588	-0.36089783478752
44	3	9	1.6	0.035	2	8	42	38	29.3	2.3099999427795	-0.36537881505264
44	3	9	1.6	0.035	2	8	42	38	29.3	2.3110001087189	-0.36978397443771
44	3	9	1.6	0.035	2	8	42	38	29.3	2.3120000362396	-0.37411399986197
44	3	9	1.6	0.035	2	8	42	38	29.3	2.3129999637604	-0.37836979452890
44	3	9	1.6	0.035	2	8	42	38	29.3	2.3139998912811	-0.38255523180817
44	3	9	1.6	0.035	2	8	42	38	29.3	2.3150000572205	-0.38667511916784
44	3	9	1.6	0.035	2	8	42	38	29.3	2.3159999847412	-0.39073496305774
44	3	9	1.6	0.035	2	8	42	38	29.3	2.3169999122620	-0.39474081824759
44	3	9	1.6	0.035	2	8	42	38	29.3	2.3180000782013	-0.39870245985178
44	3	9	1.6	0.035	2	8	42	38	29.3	2.3190000057220	-0.40262906462836
44	3	9	1.6	0.035	2	8	42	38	29.3	2.3199999332428	-0.40653096178113
44	3	9	1.6	0.035	2	8	42	38	29.3	2.3210000991821	-0.41042161147174
44	3	9	1.6	0.035	2	8	42	38	29.3	2.3220000267029	-0.41431326911467
44	3	9	1.6	0.035	2	8	42	38	29.3	2.3229999542236	-0.41822025860336
44	3	9	1.6	0.035	2	8	42	38	29.3	2.3239998817444	-0.42215742101021
44	3	9	1.6	0.035	2	8	42	38	29.3	2.3250000476837	-0.42614226232984
44	3	9	1.6	0.035	2	8	42	38	29.3	2.3259999752045	-0.43019064590769
44	3	9	1.6	0.035	2	8	42	38	29.3	2.3269999027252	-0.43432005019375
44	3	9	1.6	0.035	2	8	42	38	29.3	2.3280000686646	-0.43854912667663
44	3	9	1.6	0.035	2	8	42	38	29.3	2.3289999961853	-0.44289732676565
44	3	9	1.6	0.035	2	8	42	38	29.3	2.3299999237061	-0.44738264400821
44	3	9	1.6	0.035	2	8	42	38	29.3	2.3310000896454	-0.45202569890982
44	3	9	1.6	0.035	2	8	42	38	29.3	2.3320000171661	-0.45684522444400
44	3	9	1.6	0.035	2	8	42	38	29.3	2.3329999446869	-0.46186172633071
44	3	9	1.6	0.035	2	8	42	38	29.3	2.3340001106262	-0.46709434983743
44	3	9	1.6	0.035	2	8	42	38	29.3	2.3350000381470	-0.47256320615247
44	3	9	1.6	0.035	2	8	42	38	29.3	2.3359999656677	-0.47828729889081
44	3	9	1.6	0.035	2	8	42	38	29.3	2.3369998931885	-0.48428564331390
44	3	9	1.6	0.035	2	8	42	38	29.3	2.3380000591278	-0.49057609867457
44	3	9	1.6	0.035	2	8	42	38	29.3	2.3389999866486	-0.49717754831934
44	3	9	1.6	0.035	2	8	42	38	29.3	2.3399999141693	-0.50410537296539
44	3	9	1.6	0.035	2	8	42	38	29.3	2.3410000801086	-0.51137893193609
44	3	9	1.6	0.035	2	8	42	38	29.3	2.3420000076294	-0.51901064513533
44	3	9	1.6	0.035	2	8	42	38	29.3	2.3429999351501	-0.52701669021551
44	3	9	1.6	0.035	2	8	42	38	29.3	2.3440001010895	-0.53541031476648
44	3	9	1.6	0.035	2	8	42	38	29.3	2.3450000286102	-0.54420419601229
44	3	9	1.6	0.035	2	8	42	38	29.3	2.3459999561310	-0.55340838890477
44	3	9	1.6	0.035	2	8	42	38	29.3	2.3469998836517	-0.56303466677783
44	3	9	1.6	0.035	2	8	42	38	29.3	2.3480000495911	-0.57309035045708
44	3	9	1.6	0.035	2	8	42	38	29.3	2.3489999771118	-0.58358381473248
44	3	9	1.6	0.035	2	8	42	38	29.3	2.3499999046326	-0.59452145562948
44	3	9	1.6	0.035	2	8	42	38	29.3	2.3510000705719	-0.60590758405617
44	3	9	1.6	0.035	2	8	42	38	29.3	2.3519999980927	-0.61774620442574
44	3	9	1.6	0.035	2	8	42	38	29.3	2.3529999256134	-0.63003891129636
44	3	9	1.6	0.035	2	8	42	38	29.3	2.3540000915527	-0.64278814485468
44	3	9	1.6	0.035	2	8	42	38	29.3	2.3550000190735	-0.65599218652845
44	3	9	1.6	0.035	2	8	42	38	29.3	2.3559999465942	-0.66964984788727
44	3	9	1.6	0.035	2	8	42	38	29.3	2.3570001125336	-0.68375905859937
44	3	9	1.6	0.035	2	8	42	38	29.3	2.3580000400543	-0.69831669392063
44	3	9	1.6	0.035	2	8	42	38	29.3	2.3589999675751	-0.71331614686420
44	3	9	1.6	0.035	2	8	42	38	29.3	2.3599998950958	-0.72875300204345
44	3	9	1.6	0.035	2	8	42	38	29.3	2.3610000610352	-0.74462009465906
44	3	9	1.6	0.035	2	8	42	38	29.3	2.3619999885559	-0.76091119567202
44	3	9	1.6	0.035	2	8	42	38	29.3	2.3629999160767	-0.77761780036477
44	3	9	1.6	0.035	2	8	42	38	29.3	2.3640000820160	-0.79473199680881
44	3	9	1.6	0.035	2	8	42	38	29.3	2.3650000095367	-0.81224397526748
44	3	9	1.6	0.035	2	8	42	38	29.3	2.3659999370575	-0.83014628428467
44	3	9	1.6	0.035	2	8	42	38	29.3	2.3670001029968	-0.84842931859042
44	3	9	1.6	0.035	2	8	42	38	29.3	2.3680000305176	-0.86708503901204
44	3	9	1.6	0.035	2	8	42	38	29.3	2.3689999580383	-0.88610438090652
44	3	9	1.6	0.035	2	8	42	38	29.3	2.3699998855591	-0.90548038940890
44	3	9	1.6	0.035	2	8	42	38	29.3	2.3710000514984	-0.92520531548076
44	3	9	1.6	0.035	2	8	42	38	29.3	2.3719999790192	-0.94527349283799
44	3	9	1.6	0.035	2	8	42	38	29.3	2.3729999065399	-0.96567826078286
44	3	9	1.6	0.035	2	8	42	38	29.3	2.3740000724792	-0.98641686893341
44	3	9	1.6	0.035	2	8	42	38	29.3	2.3750000000000	-1.0074871498604
44	3	9	1.6	0.035	2	8	42	38	29.3	2.3759999275208	-1.0288886616337
44	3	9	1.6	0.035	2	8	42	38	29.3	2.3770000934601	-1.0506209927606
44	3	9	1.6	0.035	2	8	42	38	29.3	2.3780000209808	-1.0726881955449
44	3	9	1.6	0.035	2	8	42	38	29.3	2.3789999485016	-1.0950967800024
44	3	9	1.6	0.035	2	8	42	38	29.3	2.3800001144409	-1.1178535254175
44	3	9	1.6	0.035	2	8	42	38	29.3	2.3810000419617	-1.1409684024770
44	3	9	1.6	0.035	2	8	42	38	29.3	2.3819999694824	-1.1644556966351
44	3	9	1.6	0.035	2	8	42	38	29.3	2.3829998970032	-1.1883303085818
44	3	9	1.6	0.035	2	8	42	38	29.3	2.3840000629425	-1.2126133879877
44	3	9	1.6	0.035	2	8	42	38	29.3	2.3849999904633	-1.2373265368947
44	3	9	1.6	0.035	2	8	42	38	29.3	2.3859999179840	-1.2624953374026
44	3	9	1.6	0.035	2	8	42	38	29.3	2.3870000839233	-1.2881493148888
44	3	9	1.6	0.035	2	8	42	38	29.3	2.3880000114441	-1.3143222195093
44	3	9	1.6	0.035	2	8	42	38	29.3	2.3889999389648	-1.3410483513363
44	3	9	1.6	0.035	2	8	42	38	29.3	2.3900001049042	-1.3683698204544
44	3	9	1.6	0.035	2	8	42	38	29.3	2.3910000324249	-1.3963295341596
44	3	9	1.6	0.035	2	8	42	38	29.3	2.3919999599457	-1.4249756585466
44	3	9	1.6	0.035	2	8	42	38	29.3	2.3929998874664	-1.4543608224173
44	3	9	1.6	0.035	2	8	42	38	29.3	2.3940000534058	-1.4845386731808
44	3	9	1.6	0.035	2	8	42	38	29.3	2.3949999809265	-1.5155699388219
44	3	9	1.6	0.035	2	8	42	38	29.3	2.3959999084473	-1.5475166970921
44	3	9	1.6	0.035	2	8	42	38	29.3	2.3970000743866	-1.5804467894630
44	3	9	1.6	0.035	2	8	42	38	29.3	2.3980000019073	-1.6144302266988
44	3	9	1.6	0.035	2	8	42	38	29.3	2.3989999294281	-1.6495423631280
44	3	9	1.6	0.035	2	8	42	38	29.3	2.4000000953674	-1.6858609921491
44	3	9	1.6	0.035	2	8	42	38	29.3	2.4010000228882	-1.7234693100774
44	3	9	1.6	0.035	2	8	42	38	29.3	2.4019999504089	-1.7624511070929
44	3	9	1.6	0.035	2	8	42	38	29.3	2.4030001163483	-1.8028981715406
44	3	9	1.6	0.035	2	8	42	38	29.3	2.4040000438690	-1.8449008781019
44	3	9	1.6	0.035	2	8	42	38	29.3	2.4049999713898	-1.8885563240822
44	3	9	1.6	0.035	2	8	42	38	29.3	2.4059998989105	-1.9339647559141
44	3	9	1.6	0.035	2	8	42	38	29.3	2.4070000648499	-1.9812299339248
44	3	9	1.6	0.035	2	8	42	38	29.3	2.4079999923706	-2.0304578168375
44	3	9	1.6	0.035	2	8	42	38	29.3	2.4089999198914	-2.0817585550450
44	3	9	1.6	0.035	2	8	42	38	29.3	2.4100000858307	-2.1352462830966
44	3	9	1.6	0.035	2	8	42	38	29.3	2.4110000133514	-2.1910363961117
44	3	9	1.6	0.035	2	8	42	38	29.3	2.4119999408722	-2.2492514470099
44	3	9	1.6	0.035	2	8	42	38	29.3	2.4130001068115	-2.3100138850059
44	3	9	1.6	0.035	2	8	42	38	29.3	2.4140000343323	-2.3734508597642
44	3	9	1.6	0.035	2	8	42	38	29.3	2.4149999618530	-2.4396946798600
44	3	9	1.6	0.035	2	8	42	38	29.3	2.4159998893738	-2.5088784755801
44	3	9	1.6	0.035	2	8	42	38	29.3	2.4170000553131	-2.5811414023017
44	3	9	1.6	0.035	2	8	42	38	29.3	2.4179999828339	-2.6566267103735
44	3	9	1.6	0.035	2	8	42	38	29.3	2.4189999103546	-2.7354802182663
44	3	9	1.6	0.035	2	8	42	38	29.3	2.4200000762939	-2.8178542698371
44	3	9	1.6	0.035	2	8	42	38	29.3	2.4210000038147	-2.9039036749779
44	3	9	1.6	0.035	2	8	42	38	29.3	2.4219999313354	-2.9937901709814
44	3	9	1.6	0.035	2	8	42	38	29.3	2.4230000972748	-3.0876788583638
44	3	9	1.6	0.035	2	8	42	38	29.3	2.4240000247955	-3.1857422037864
44	3	9	1.6	0.035	2	8	42	38	29.3	2.4249999523163	-3.2881581900849
44	3	9	1.6	0.035	2	8	42	38	29.3	2.4260001182556	-3.3951113337964
44	3	9	1.6	0.035	2	8	42	38	29.3	2.4270000457764	-3.5067931936027
44	3	9	1.6	0.035	2	8	42	38	29.3	2.4279999732971	-3.6234032177926
44	3	9	1.6	0.035	2	8	42	38	29.3	2.4289999008179	-3.7451489526390
44	3	9	1.6	0.035	2	8	42	38	29.3	2.4300000667572	-3.8722487033908
44	3	9	1.6	0.035	2	8	42	38	29.3	2.4309999942780	-4.0049269255223
44	3	9	1.6	0.035	2	8	42	38	29.3	2.4319999217987	-4.1434216515581
44	3	9	1.6	0.035	2	8	42	38	29.3	2.4330000877380	-4.2879831856083
44	3	9	1.6	0.035	2	8	42	38	29.3	2.4340000152588	-4.4388740639876
44	3	9	1.6	0.035	2	8	42	38	29.3	2.4349999427795	-4.5963698430307
44	3	9	1.6	0.035	2	8	42	38	29.3	2.4360001087189	-4.7607621727458
44	3	9	1.6	0.035	2	8	42	38	29.3	2.4370000362396	-4.9323600952169
44	3	9	1.6	0.035	2	8	42	38	29.3	2.4379999637604	-5.1114930533753
44	3	9	1.6	0.035	2	8	42	38	29.3	2.4389998912811	-5.2985066452771
44	3	9	1.6	0.035	2	8	42	38	29.3	2.4400000572205	-5.4937735591668
44	3	9	1.6	0.035	2	8	42	38	29.3	2.4409999847412	-5.6976889107499
44	3	9	1.6	0.035	2	8	42	38	29.3	2.4419999122620	-5.9106741930395
44	3	9	1.6	0.035	2	8	42	38	29.3	2.4430000782013	-6.1331843647341
44	3	9	1.6	0.035	2	8	42	38	29.3	2.4440000057220	-6.3657036442673
44	3	9	1.6	0.035	2	8	42	38	29.3	2.4449999332428	-6.6087554743859
44	3	9	1.6	0.035	2	8	42	38	29.3	2.4460000991821	-6.8629012095062
44	3	9	1.6	0.035	2	8	42	38	29.3	2.4470000267029	-7.1287479653268
44	3	9	1.6	0.035	2	8	42	38	29.3	2.4479999542236	-7.4069484130630
44	3	9	1.6	0.035	2	8	42	38	29.3	2.4489998817444	-7.6982089093353
44	3	9	1.6	0.035	2	8	42	38	29.3	2.4500000476837	-8.0032933271108
44	3	9	1.6	0.035	2	8	42	38	29.3	2.4509999752045	-8.3230245641042
44	3	9	1.6	0.035	2	8	42	38	29.3	2.4519999027252	-8.6582912735492
44	3	9	1.6	0.035	2	8	42	38	29.3	2.4530000686646	-9.0100481665757
44	3	9	1.6	0.035	2	8	42	38	29.3	2.4539999961853	-9.3793193850284
44	3	9	1.6	0.035	2	8	42	38	29.3	2.4549999237061	-9.7671959383043
44	3	9	1.6	0.035	2	8	42	38	29.3	2.4560000896454	-10.174825368929
44	3	9	1.6	0.035	2	8	42	38	29.3	2.4570000171661	-10.603400390140
44	3	9	1.6	0.035	2	8	42	38	29.3	2.4579999446869	-11.054125252900
44	3	9	1.6	0.035	2	8	42	38	29.3	2.4590001106262	-11.528173037346
44	3	9	1.6	0.035	2	8	42	38	29.3	2.4600000381470	-12.026595940798
44	3	9	1.6	0.035	2	8	42	38	29.3	2.4609999656677	-12.550200386831
44	3	9	1.6	0.035	2	8	42	38	29.3	2.4619998931885	-13.099340956679
44	3	9	1.6	0.035	2	8	42	38	29.3	2.4630000591278	-13.673595352053
44	3	9	1.6	0.035	2	8	42	38	29.3	2.4639999866486	-14.271279209661
44	3	9	1.6	0.035	2	8	42	38	29.3	2.4649999141693	-14.888715113883
44	3	9	1.6	0.035	2	8	42	38	29.3	2.4660000801086	-15.519188396341
44	3	9	1.6	0.035	2	8	42	38	29.3	2.4670000076294	-16.151537929206
44	3	9	1.6	0.035	2	8	42	38	29.3	2.4679999351501	-16.768474849449
44	3	9	1.6	0.035	2	8	42	38	29.3	2.4690001010895	-17.345028365843
44	3	9	1.6	0.035	2	8	42	38	29.3	2.4700000286102	-17.848118939554
44	3	9	1.6	0.035	2	8	42	38	29.3	2.4709999561310	-18.238879069149
44	3	9	1.6	0.035	2	8	42	38	29.3	2.4719998836517	-18.479187122467
44	3	9	1.6	0.035	2	8	42	38	29.3	2.4730000495911	-18.541775145157
44	3	9	1.6	0.035	2	8	42	38	29.3	2.4739999771118	-18.419564349122
44	3	9	1.6	0.035	2	8	42	38	29.3	2.4749999046326	-18.128362359291
44	3	9	1.6	0.035	2	8	42	38	29.3	2.4760000705719	-17.700994566231
44	3	9	1.6	0.035	2	8	42	38	29.3	2.4769999980927	-17.176939452470
44	3	9	1.6	0.035	2	8	42	38	29.3	2.4779999256134	-16.593316569471
44	3	9	1.6	0.035	2	8	42	38	29.3	2.4790000915527	-15.980105680458
44	3	9	1.6	0.035	2	8	42	38	29.3	2.4800000190735	-15.359117163227
44	3	9	1.6	0.035	2	8	42	38	29.3	2.4809999465942	-14.745025826394
44	3	9	1.6	0.035	2	8	42	38	29.3	2.4820001125336	-14.147057632712
44	3	9	1.6	0.035	2	8	42	38	29.3	2.4830000400543	-13.570586142644
44	3	9	1.6	0.035	2	8	42	38	29.3	2.4839999675751	-13.018398853095
44	3	9	1.6	0.035	2	8	42	38	29.3	2.4849998950958	-12.491613130755
44	3	9	1.6	0.035	2	8	42	38	29.3	2.4860000610352	-11.990297801170
44	3	9	1.6	0.035	2	8	42	38	29.3	2.4869999885559	-11.513891453925
44	3	9	1.6	0.035	2	8	42	38	29.3	2.4879999160767	-11.061466682479
44	3	9	1.6	0.035	2	8	42	38	29.3	2.4890000820160	-10.631912486488
44	3	9	1.6	0.035	2	8	42	38	29.3	2.4900000095367	-10.224034542752
44	3	9	1.6	0.035	2	8	42	38	29.3	2.4909999370575	-9.8366247492023
44	3	9	1.6	0.035	2	8	42	38	29.3	2.4920001029968	-9.4685041726570
44	3	9	1.6	0.035	2	8	42	38	29.3	2.4930000305176	-9.1185453916727
44	3	9	1.6	0.035	2	8	42	38	29.3	2.4939999580383	-8.7856786068689
44	3	9	1.6	0.035	2	8	42	38	29.3	2.4949998855591	-8.4689045051174
44	3	9	1.6	0.035	2	8	42	38	29.3	2.4960000514984	-8.1672901874092
44	3	9	1.6	0.035	2	8	42	38	29.3	2.4969999790192	-7.8799696576628
44	3	9	1.6	0.035	2	8	42	38	29.3	2.4979999065399	-7.6061384526919
44	3	9	1.6	0.035	2	8	42	38	29.3	2.4990000724792	-7.3450530221622
44	3	9	1.6	0.035	2	8	42	38	29.3	2.5000000000000	-7.0960212868013
44	3	9	1.6	0.035	2	8	42	38	29.3	2.5009999275208	-6.8584040773838
44	3	9	1.6	0.035	2	8	42	38	29.3	2.5020000934601	-6.6316058693035
44	3	9	1.6	0.035	2	8	42	38	29.3	2.5030000209808	-6.4150738034069
44	3	9	1.6	0.035	2	8	42	38	29.3	2.5039999485016	-6.2082928522831
44	3	9	1.6	0.035	2	8	42	38	29.3	2.5050001144409	-6.0107832411440
44	3	9	1.6	0.035	2	8	42	38	29.3	2.5060000419617	-5.8220941347322
44	3	9	1.6	0.035	2	8	42	38	29.3	2.5069999694824	-5.6418074290439
44	3	9	1.6	0.035	2	8	42	38	29.3	2.5079998970032	-5.4695249158263
44	3	9	1.6	0.035	2	8	42	38	29.3	2.5090000629425	-5.3048775370415
44	3	9	1.6	0.035	2	8	42	38	29.3	2.5099999904633	-5.1475115610515
44	3	9	1.6	0.035	2	8	42	38	29.3	2.5109999179840	-4.9970983387104
44	3	9	1.6	0.035	2	8	42	38	29.3	2.5120000839233	-4.8533227461267
44	3	9	1.6	0.035	2	8	42	38	29.3	2.5130000114441	-4.7158861077639
44	3	9	1.6	0.035	2	8	42	38	29.3	2.5139999389648	-4.5845056745224
44	3	9	1.6	0.035	2	8	42	38	29.3	2.5150001049042	-4.4589099431906
44	3	9	1.6	0.035	2	8	42	38	29.3	2.5160000324249	-4.3388406531387
44	3	9	1.6	0.035	2	8	42	38	29.3	2.5169999599457	-4.2240498012925
44	3	9	1.6	0.035	2	8	42	38	29.3	2.5179998874664	-4.1143001559411
44	3	9	1.6	0.035	2	8	42	38	29.3	2.5190000534058	-4.0093626806277
44	3	9	1.6	0.035	2	8	42	38	29.3	2.5199999809265	-3.9090187862398
44	3	9	1.6	0.035	2	8	42	38	29.3	2.5209999084473	-3.8130530239776
44	3	9	1.6	0.035	2	8	42	38	29.3	2.5220000743866	-3.7212625428526
44	3	9	1.6	0.035	2	8	42	38	29.3	2.5230000019073	-3.6334493193443
44	3	9	1.6	0.035	2	8	42	38	29.3	2.5239999294281	-3.5494211180363
44	3	9	1.6	0.035	2	8	42	38	29.3	2.5250000953674	-3.4689905443573
44	3	9	1.6	0.035	2	8	42	38	29.3	2.5260000228882	-3.3919779335798
44	3	9	1.6	0.035	2	8	42	38	29.3	2.5269999504089	-3.3182083412170
44	3	9	1.6	0.035	2	8	42	38	29.3	2.5280001163483	-3.2475116725639
44	3	9	1.6	0.035	2	8	42	38	29.3	2.5290000438690	-3.1797236566441
44	3	9	1.6	0.035	2	8	42	38	29.3	2.5299999713898	-3.1146816267261
44	3	9	1.6	0.035	2	8	42	38	29.3	2.5309998989105	-3.0522330540675
44	3	9	1.6	0.035	2	8	42	38	29.3	2.5320000648499	-2.9922249539683
44	3	9	1.6	0.035	2	8	42	38	29.3	2.5329999923706	-2.9345121893070
44	3	9	1.6	0.035	2	8	42	38	29.3	2.5339999198914	-2.8789536034309
44	3	9	1.6	0.035	2	8	42	38	29.3	2.5350000858307	-2.8254123919870
44	3	9	1.6	0.035	2	8	42	38	29.3	2.5360000133514	-2.7737551793393
44	3	9	1.6	0.035	2	8	42	38	29.3	2.5369999408722	-2.7238573448695
44	3	9	1.6	0.035	2	8	42	38	29.3	2.5380001068115	-2.6755950439462
44	3	9	1.6	0.035	2	8	42	38	29.3	2.5390000343323	-2.6288519273599
44	3	9	1.6	0.035	2	8	42	38	29.3	2.5399999618530	-2.5835161638754
44	3	9	1.6	0.035	2	8	42	38	29.3	2.5409998893738	-2.5394789191372
44	3	9	1.6	0.035	2	8	42	38	29.3	2.5420000553131	-2.4966418887584
44	3	9	1.6	0.035	2	8	42	38	29.3	2.5429999828339	-2.4549066946598
44	3	9	1.6	0.035	2	8	42	38	29.3	2.5439999103546	-2.4141840304994
44	3	9	1.6	0.035	2	8	42	38	29.3	2.5450000762939	-2.3743891579119
44	3	9	1.6	0.035	2	8	42	38	29.3	2.5460000038147	-2.3354420513331
44	3	9	1.6	0.035	2	8	42	38	29.3	2.5469999313354	-2.2972711854266
44	3	9	1.6	0.035	2	8	42	38	29.3	2.5480000972748	-2.2598065583067
44	3	9	1.6	0.035	2	8	42	38	29.3	2.5490000247955	-2.2229885864917
44	3	9	1.6	0.035	2	8	42	38	29.3	2.5499999523163	-2.1867606903602
44	3	9	1.6	0.035	2	8	42	38	29.3	2.5510001182556	-2.1510734995539
44	3	9	1.6	0.035	2	8	42	38	29.3	2.5520000457764	-2.1158815882976
44	3	9	1.6	0.035	2	8	42	38	29.3	2.5529999732971	-2.0811473908078
44	3	9	1.6	0.035	2	8	42	38	29.3	2.5539999008179	-2.0468370010305
44	3	9	1.6	0.035	2	8	42	38	29.3	2.5550000667572	-2.0129242417827
44	3	9	1.6	0.035	2	8	42	38	29.3	2.5559999942780	-1.9793859906646
44	3	9	1.6	0.035	2	8	42	38	29.3	2.5569999217987	-1.9462044418038
44	3	9	1.6	0.035	2	8	42	38	29.3	2.5580000877380	-1.9133685172523
44	3	9	1.6	0.035	2	8	42	38	29.3	2.5590000152588	-1.8808697090160
44	3	9	1.6	0.035	2	8	42	38	29.3	2.5599999427795	-1.8487052774597
44	3	9	1.6	0.035	2	8	42	38	29.3	2.5610001087189	-1.8168749024026
44	3	9	1.6	0.035	2	8	42	38	29.3	2.5620000362396	-1.7853846216633
44	3	9	1.6	0.035	2	8	42	38	29.3	2.5629999637604	-1.7542423459193
44	3	9	1.6	0.035	2	8	42	38	29.3	2.5639998912811	-1.7234583346252
44	3	9	1.6	0.035	2	8	42	38	29.3	2.5650000572205	-1.6930482361646
44	3	9	1.6	0.035	2	8	42	38	29.3	2.5659999847412	-1.6630278048783
44	3	9	1.6	0.035	2	8	42	38	29.3	2.5669999122620	-1.6334165762734
44	3	9	1.6	0.035	2	8	42	38	29.3	2.5680000782013	-1.6042339017817
44	3	9	1.6	0.035	2	8	42	38	29.3	2.5690000057220	-1.5755036482414
44	3	9	1.6	0.035	2	8	42	38	29.3	2.5699999332428	-1.5472472623691
44	3	9	1.6	0.035	2	8	42	38	29.3	2.5710000991821	-1.5194909881944
44	3	9	1.6	0.035	2	8	42	38	29.3	2.5720000267029	-1.4922582261024
44	3	9	1.6	0.035	2	8	42	38	29.3	2.5729999542236	-1.4655728619262
44	3	9	1.6	0.035	2	8	42	38	29.3	2.5739998817444	-1.4394605250591
44	3	9	1.6	0.035	2	8	42	38	29.3	2.5750000476837	-1.4139461400182
44	3	9	1.6	0.035	2	8	42	38	29.3	2.5759999752045	-1.3890509335604
44	3	9	1.6	0.035	2	8	42	38	29.3	2.5769999027252	-1.3647985210027
44	3	9	1.6	0.035	2	8	42	38	29.3	2.5780000686646	-1.3412102188292
44	3	9	1.6	0.035	2	8	42	38	29.3	2.5789999961853	-1.3183045079677
44	3	9	1.6	0.035	2	8	42	38	29.3	2.5799999237061	-1.2961003005179
44	3	9	1.6	0.035	2	8	42	38	29.3	2.5810000896454	-1.2746134167966
44	3	9	1.6	0.035	2	8	42	38	29.3	2.5820000171661	-1.2538578881009
44	3	9	1.6	0.035	2	8	42	38	29.3	2.5829999446869	-1.2338450187604
44	3	9	1.6	0.035	2	8	42	38	29.3	2.5840001106262	-1.2145842092720
44	3	9	1.6	0.035	2	8	42	38	29.3	2.5850000381470	-1.1960816591249
44	3	9	1.6	0.035	2	8	42	38	29.3	2.5859999656677	-1.1783423325106
44	3	9	1.6	0.035	2	8	42	38	29.3	2.5869998931885	-1.1613676892581
44	3	9	1.6	0.035	2	8	42	38	29.3	2.5880000591278	-1.1451566568270
44	3	9	1.6	0.035	2	8	42	38	29.3	2.5889999866486	-1.1297035352041
44	3	9	1.6	0.035	2	8	42	38	29.3	2.5899999141693	-1.1150029989510
44	3	9	1.6	0.035	2	8	42	38	29.3	2.5910000801086	-1.1010455678568
44	3	9	1.6	0.035	2	8	42	38	29.3	2.5920000076294	-1.0878168724483
44	3	9	1.6	0.035	2	8	42	38	29.3	2.5929999351501	-1.0753030775474
44	3	9	1.6	0.035	2	8	42	38	29.3	2.5940001010895	-1.0634852397681
44	3	9	1.6	0.035	2	8	42	38	29.3	2.5950000286102	-1.0523431876976
44	3	9	1.6	0.035	2	8	42	38	29.3	2.5959999561310	-1.0418532629673
44	3	9	1.6	0.035	2	8	42	38	29.3	2.5969998836517	-1.0319895887408
44	3	9	1.6	0.035	2	8	42	38	29.3	2.5980000495911	-1.0227236827420
44	3	9	1.6	0.035	2	8	42	38	29.3	2.5989999771118	-1.0140249652813
44	3	9	1.6	0.035	2	8	42	38	29.3	2.5999999046326	-1.0058617342670
44	3	9	1.6	0.035	2	8	42	38	29.3	2.6010000705719	-0.99819848086434
44	3	9	1.6	0.035	2	8	42	38	29.3	2.6019999980927	-0.99100050573763
44	3	9	1.6	0.035	2	8	42	38	29.3	2.6029999256134	-0.98422847684070
44	3	9	1.6	0.035	2	8	42	38	29.3	2.6040000915527	-0.97784449688380
44	3	9	1.6	0.035	2	8	42	38	29.3	2.6050000190735	-0.97180784127233
44	3	9	1.6	0.035	2	8	42	38	29.3	2.6059999465942	-0.96607782956736
44	3	9	1.6	0.035	2	8	42	38	29.3	2.6070001125336	-0.96061290573698
44	3	9	1.6	0.035	2	8	42	38	29.3	2.6080000400543	-0.95537150424620
44	3	9	1.6	0.035	2	8	42	38	29.3	2.6089999675751	-0.95031180767197
44	3	9	1.6	0.035	2	8	42	38	29.3	2.6099998950958	-0.94539080142959
44	3	9	1.6	0.035	2	8	42	38	29.3	2.6110000610352	-0.94056822504855
44	3	9	1.6	0.035	2	8	42	38	29.3	2.6119999885559	-0.93580240615294
44	3	9	1.6	0.035	2	8	42	38	29.3	2.6129999160767	-0.93105601032689
44	3	9	1.6	0.035	2	8	42	38	29.3	2.6140000820160	-0.92628850370870
44	3	9	1.6	0.035	2	8	42	38	29.3	2.6150000095367	-0.92146384964185
44	3	9	1.6	0.035	2	8	42	38	29.3	2.6159999370575	-0.91654707696108
44	3	9	1.6	0.035	2	8	42	38	29.3	2.6170001029968	-0.91150510622321
44	3	9	1.6	0.035	2	8	42	38	29.3	2.6180000305176	-0.90630670229207
44	3	9	1.6	0.035	2	8	42	38	29.3	2.6189999580383	-0.90092456650806
44	3	9	1.6	0.035	2	8	42	38	29.3	2.6199998855591	-0.89533278522189
44	3	9	1.6	0.035	2	8	42	38	29.3	2.6210000514984	-0.88950747310080
44	3	9	1.6	0.035	2	8	42	38	29.3	2.6219999790192	-0.88343025644244
44	3	9	1.6	0.035	2	8	42	38	29.3	2.6229999065399	-0.87708381227880
44	3	9	1.6	0.035	2	8	42	38	29.3	2.6240000724792	-0.87045506170960
44	3	9	1.6	0.035	2	8	42	38	29.3	2.6250000000000	-0.86353450510180
44	3	9	1.6	0.035	2	8	42	38	29.3	2.6259999275208	-0.85631416108993
44	3	9	1.6	0.035	2	8	42	38	29.3	2.6270000934601	-0.84879222156608
44	3	9	1.6	0.035	2	8	42	38	29.3	2.6280000209808	-0.84096758722623
44	3	9	1.6	0.035	2	8	42	38	29.3	2.6289999485016	-0.83284401837523
44	3	9	1.6	0.035	2	8	42	38	29.3	2.6300001144409	-0.82442908751919
44	3	9	1.6	0.035	2	8	42	38	29.3	2.6310000419617	-0.81573274741185
44	3	9	1.6	0.035	2	8	42	38	29.3	2.6319999694824	-0.80676807239000
44	3	9	1.6	0.035	2	8	42	38	29.3	2.6329998970032	-0.79755120591586
44	3	9	1.6	0.035	2	8	42	38	29.3	2.6340000629425	-0.78810084229223
44	3	9	1.6	0.035	2	8	42	38	29.3	2.6349999904633	-0.77843912089872
44	3	9	1.6	0.035	2	8	42	38	29.3	2.6359999179840	-0.76859141613297
44	3	9	1.6	0.035	2	8	42	38	29.3	2.6370000839233	-0.75858215967226
44	3	9	1.6	0.035	2	8	42	38	29.3	2.6380000114441	-0.74844183040246
44	3	9	1.6	0.035	2	8	42	38	29.3	2.6389999389648	-0.73819880117144
44	3	9	1.6	0.035	2	8	42	38	29.3	2.6400001049042	-0.72788504012014
44	3	9	1.6	0.035	2	8	42	38	29.3	2.6410000324249	-0.71753392337354
44	3	9	1.6	0.035	2	8	42	38	29.3	2.6419999599457	-0.70718008319344
44	3	9	1.6	0.035	2	8	42	38	29.3	2.6429998874664	-0.69685654301486
44	3	9	1.6	0.035	2	8	42	38	29.3	2.6440000534058	-0.68659858528074
44	3	9	1.6	0.035	2	8	42	38	29.3	2.6449999809265	-0.67644152189890
44	3	9	1.6	0.035	2	8	42	38	29.3	2.6459999084473	-0.66642010487592
44	3	9	1.6	0.035	2	8	42	38	29.3	2.6470000743866	-0.65656837230355
44	3	9	1.6	0.035	2	8	42	38	29.3	2.6480000019073	-0.64692000910288
44	3	9	1.6	0.035	2	8	42	38	29.3	2.6489999294281	-0.63750857877398
44	3	9	1.6	0.035	2	8	42	38	29.3	2.6500000953674	-0.62836456588729
44	3	9	1.6	0.035	2	8	42	38	29.3	2.6510000228882	-0.61951776999690
44	3	9	1.6	0.035	2	8	42	38	29.3	2.6519999504089	-0.61099774406851
44	3	9	1.6	0.035	2	8	42	38	29.3	2.6530001163483	-0.60282947069979
44	3	9	1.6	0.035	2	8	42	38	29.3	2.6540000438690	-0.59503866978145
44	3	9	1.6	0.035	2	8	42	38	29.3	2.6549999713898	-0.58764724549079
44	3	9	1.6	0.035	2	8	42	38	29.3	2.6559998989105	-0.58067413754566
44	3	9	1.6	0.035	2	8	42	38	29.3	2.6570000648499	-0.57413675182789
44	3	9	1.6	0.035	2	8	42	38	29.3	2.6579999923706	-0.56805019029214
44	3	9	1.6	0.035	2	8	42	38	29.3	2.6589999198914	-0.56242547796230
44	3	9	1.6	0.035	2	8	42	38	29.3	2.6600000858307	-0.55727259848083
44	3	9	1.6	0.035	2	8	42	38	29.3	2.6610000133514	-0.55259477055904
44	3	9	1.6	0.035	2	8	42	38	29.3	2.6619999408722	-0.54839750552249
44	3	9	1.6	0.035	2	8	42	38	29.3	2.6630001068115	-0.54467819332666
44	3	9	1.6	0.035	2	8	42	38	29.3	2.6640000343323	-0.54143581117356
44	3	9	1.6	0.035	2	8	42	38	29.3	2.6649999618530	-0.53866255050864
44	3	9	1.6	0.035	2	8	42	38	29.3	2.6659998893738	-0.53634881304223
44	3	9	1.6	0.035	2	8	42	38	29.3	2.6670000553131	-0.53448290096526
44	3	9	1.6	0.035	2	8	42	38	29.3	2.6679999828339	-0.53304895503767
44	3	9	1.6	0.035	2	8	42	38	29.3	2.6689999103546	-0.53202902154521
44	3	9	1.6	0.035	2	8	42	38	29.3	2.6700000762939	-0.53140208764686
44	3	9	1.6	0.035	2	8	42	38	29.3	2.6710000038147	-0.53114402387068
44	3	9	1.6	0.035	2	8	42	38	29.3	2.6719999313354	-0.53122904415373
44	3	9	1.6	0.035	2	8	42	38	29.3	2.6730000972748	-0.53162875856966
44	3	9	1.6	0.035	2	8	42	38	29.3	2.6740000247955	-0.53231342058850
44	3	9	1.6	0.035	2	8	42	38	29.3	2.6749999523163	-0.53324791934520
44	3	9	1.6	0.035	2	8	42	38	29.3	2.6760001182556	-0.53440097136121
44	3	9	1.6	0.035	2	8	42	38	29.3	2.6770000457764	-0.53573575424048
44	3	9	1.6	0.035	2	8	42	38	29.3	2.6779999732971	-0.53721483161060
44	3	9	1.6	0.035	2	8	42	38	29.3	2.6789999008179	-0.53879888661931
44	3	9	1.6	0.035	2	8	42	38	29.3	2.6800000667572	-0.54045212520518
44	3	9	1.6	0.035	2	8	42	38	29.3	2.6809999942780	-0.54213281723251
44	3	9	1.6	0.035	2	8	42	38	29.3	2.6819999217987	-0.54380236564097
44	3	9	1.6	0.035	2	8	42	38	29.3	2.6830000877380	-0.54542186288585
44	3	9	1.6	0.035	2	8	42	38	29.3	2.6840000152588	-0.54695181523314
44	3	9	1.6	0.035	2	8	42	38	29.3	2.6849999427795	-0.54835340497878
44	3	9	1.6	0.035	2	8	42	38	29.3	2.6860001087189	-0.54959135049111
44	3	9	1.6	0.035	2	8	42	38	29.3	2.6870000362396	-0.55062801810344
44	3	9	1.6	0.035	2	8	42	38	29.3	2.6879999637604	-0.55143099601155
44	3	9	1.6	0.035	2	8	42	38	29.3	2.6889998912811	-0.55196740098574
44	3	9	1.6	0.035	2	8	42	38	29.3	2.6900000572205	-0.55220609770675
44	3	9	1.6	0.035	2	8	42	38	29.3	2.6909999847412	-0.55212065763181
44	3	9	1.6	0.035	2	8	42	38	29.3	2.6919999122620	-0.55168588770660
44	3	9	1.6	0.035	2	8	42	38	29.3	2.6930000782013	-0.55088026004436
44	3	9	1.6	0.035	2	8	42	38	29.3	2.6940000057220	-0.54968415534982
44	3	9	1.6	0.035	2	8	42	38	29.3	2.6949999332428	-0.54808240512490
44	3	9	1.6	0.035	2	8	42	38	29.3	2.6960000991821	-0.54606299075839
44	3	9	1.6	0.035	2	8	42	38	29.3	2.6970000267029	-0.54361678863792
44	3	9	1.6	0.035	2	8	42	38	29.3	2.6979999542236	-0.54073996577752
44	3	9	1.6	0.035	2	8	42	38	29.3	2.6989998817444	-0.53743029812614
44	3	9	1.6	0.035	2	8	42	38	29.3	2.7000000476837	-0.53369021629218
44	3	9	1.6	0.035	2	8	42	38	29.3	2.7009999752045	-0.52952758755984
44	3	9	1.6	0.035	2	8	42	38	29.3	2.7019999027252	-0.52495105346134
44	3	9	1.6	0.035	2	8	42	38	29.3	2.7030000686646	-0.51997358622840
44	3	9	1.6	0.035	2	8	42	38	29.3	2.7039999961853	-0.51461405967760
44	3	9	1.6	0.035	2	8	42	38	29.3	2.7049999237061	-0.50889183077254
44	3	9	1.6	0.035	2	8	42	38	29.3	2.7060000896454	-0.50283062452533
44	3	9	1.6	0.035	2	8	42	38	29.3	2.7070000171661	-0.49645778132511
44	3	9	1.6	0.035	2	8	42	38	29.3	2.7079999446869	-0.48980197187932
44	3	9	1.6	0.035	2	8	42	38	29.3	2.7090001106262	-0.48289614193071
44	3	9	1.6	0.035	2	8	42	38	29.3	2.7100000381470	-0.47577345960944
44	3	9	1.6	0.035	2	8	42	38	29.3	2.7109999656677	-0.46847220513097
44	3	9	1.6	0.035	2	8	42	38	29.3	2.7119998931885	-0.46102890986386
44	3	9	1.6	0.035	2	8	42	38	29.3	2.7130000591278	-0.45348322916572
44	3	9	1.6	0.035	2	8	42	38	29.3	2.7139999866486	-0.44587697443591
44	3	9	1.6	0.035	2	8	42	38	29.3	2.7149999141693	-0.43825101432683
44	3	9	1.6	0.035	2	8	42	38	29.3	2.7160000801086	-0.43064748908740
44	3	9	1.6	0.035	2	8	42	38	29.3	2.7170000076294	-0.42310820278009
44	3	9	1.6	0.035	2	8	42	38	29.3	2.7179999351501	-0.41567511101760
44	3	9	1.6	0.035	2	8	42	38	29.3	2.7190001010895	-0.40839060817743
44	3	9	1.6	0.035	2	8	42	38	29.3	2.7200000286102	-0.40129419480543
44	3	9	1.6	0.035	2	8	42	38	29.3	2.7209999561310	-0.39442644256954
44	3	9	1.6	0.035	2	8	42	38	29.3	2.7219998836517	-0.38782508476413
44	3	9	1.6	0.035	2	8	42	38	29.3	2.7230000495911	-0.38152638140651
44	3	9	1.6	0.035	2	8	42	38	29.3	2.7239999771118	-0.37556517652211
44	3	9	1.6	0.035	2	8	42	38	29.3	2.7249999046326	-0.36997340675748
44	3	9	1.6	0.035	2	8	42	38	29.3	2.7260000705719	-0.36478165656989
44	3	9	1.6	0.035	2	8	42	38	29.3	2.7269999980927	-0.36001650186726
44	3	9	1.6	0.035	2	8	42	38	29.3	2.7279999256134	-0.35570223803797
44	3	9	1.6	0.035	2	8	42	38	29.3	2.7290000915527	-0.35186085814980
44	3	9	1.6	0.035	2	8	42	38	29.3	2.7300000190735	-0.34850996622876
44	3	9	1.6	0.035	2	8	42	38	29.3	2.7309999465942	-0.34566353531894
44	3	9	1.6	0.035	2	8	42	38	29.3	2.7320001125336	-0.34333357895760
44	3	9	1.6	0.035	2	8	42	38	29.3	2.7330000400543	-0.34152749037645
44	3	9	1.6	0.035	2	8	42	38	29.3	2.7339999675751	-0.34024966032762
44	3	9	1.6	0.035	2	8	42	38	29.3	2.7349998950958	-0.33950009943927
44	3	9	1.6	0.035	2	8	42	38	29.3	2.7360000610352	-0.33927415179248
44	3	9	1.6	0.035	2	8	42	38	29.3	2.7369999885559	-0.33956535221952
44	3	9	1.6	0.035	2	8	42	38	29.3	2.7379999160767	-0.34036293560276
44	3	9	1.6	0.035	2	8	42	38	29.3	2.7390000820160	-0.34165113266910
44	3	9	1.6	0.035	2	8	42	38	29.3	2.7400000095367	-0.34341252794690
44	3	9	1.6	0.035	2	8	42	38	29.3	2.7409999370575	-0.34562323160926
44	3	9	1.6	0.035	2	8	42	38	29.3	2.7420001029968	-0.34826021208388
44	3	9	1.6	0.035	2	8	42	38	29.3	2.7430000305176	-0.35129106494011
44	3	9	1.6	0.035	2	8	42	38	29.3	2.7439999580383	-0.35468649667282
44	3	9	1.6	0.035	2	8	42	38	29.3	2.7449998855591	-0.35841023038258
44	3	9	1.6	0.035	2	8	42	38	29.3	2.7460000514984	-0.36242378057641
44	3	9	1.6	0.035	2	8	42	38	29.3	2.7469999790192	-0.36668794941826
44	3	9	1.6	0.035	2	8	42	38	29.3	2.7479999065399	-0.37115840298386
44	3	9	1.6	0.035	2	8	42	38	29.3	2.7490000724792	-0.37579115870033
44	3	9	1.6	0.035	2	8	42	38	29.3	2.7500000000000	-0.38053869071796
44	3	9	1.6	0.035	2	8	42	38	29.3	2.7509999275208	-0.38535329470313
44	3	9	1.6	0.035	2	8	42	38	29.3	2.7520000934601	-0.39018725561892
44	3	9	1.6	0.035	2	8	42	38	29.3	2.7530000209808	-0.39498852960312
44	3	9	1.6	0.035	2	8	42	38	29.3	2.7539999485016	-0.39970922320789
44	3	9	1.6	0.035	2	8	42	38	29.3	2.7550001144409	-0.40429795276541
44	3	9	1.6	0.035	2	8	42	38	29.3	2.7560000419617	-0.40870590570167
44	3	9	1.6	0.035	2	8	42	38	29.3	2.7569999694824	-0.41288427170558
44	3	9	1.6	0.035	2	8	42	38	29.3	2.7579998970032	-0.41678522158898
44	3	9	1.6	0.035	2	8	42	38	29.3	2.7590000629425	-0.42036399736197
44	3	9	1.6	0.035	2	8	42	38	29.3	2.7599999904633	-0.42357643428597
44	3	9	1.6	0.035	2	8	42	38	29.3	2.7609999179840	-0.42638234053440
44	3	9	1.6	0.035	2	8	42	38	29.3	2.7620000839233	-0.42874215697422
44	3	9	1.6	0.035	2	8	42	38	29.3	2.7630000114441	-0.43062221903723
44	3	9	1.6	0.035	2	8	42	38	29.3	2.7639999389648	-0.43199122615509
44	3	9	1.6	0.035	2	8	42	38	29.3	2.7650001049042	-0.43282160524731
44	3	9	1.6	0.035	2	8	42	38	29.3	2.7660000324249	-0.43309028704166
44	3	9	1.6	0.035	2	8	42	38	29.3	2.7669999599457	-0.43277833096164
44	3	9	1.6	0.035	2	8	42	38	29.3	2.7679998874664	-0.43187170123897
44	3	9	1.6	0.035	2	8	42	38	29.3	2.7690000534058	-0.43036099809634
44	3	9	1.6	0.035	2	8	42	38	29.3	2.7699999809265	-0.42824344404684
44	3	9	1.6	0.035	2	8	42	38	29.3	2.7709999084473	-0.42551828862338
44	3	9	1.6	0.035	2	8	42	38	29.3	2.7720000743866	-0.42219271285794
44	3	9	1.6	0.035	2	8	42	38	29.3	2.7730000019073	-0.41827679342794
44	3	9	1.6	0.035	2	8	42	38	29.3	2.7739999294281	-0.41378745832734
44	3	9	1.6	0.035	2	8	42	38	29.3	2.7750000953674	-0.40874500068828
44	3	9	1.6	0.035	2	8	42	38	29.3	2.7760000228882	-0.40317518666178
44	3	9	1.6	0.035	2	8	42	38	29.3	2.7769999504089	-0.39710871582962
44	3	9	1.6	0.035	2	8	42	38	29.3	2.7780001163483	-0.39058057942336
44	3	9	1.6	0.035	2	8	42	38	29.3	2.7790000438690	-0.38362918848766
44	3	9	1.6	0.035	2	8	42	38	29.3	2.7799999713898	-0.37629738134247
44	3	9	1.6	0.035	2	8	42	38	29.3	2.7809998989105	-0.36863107615018
44	3	9	1.6	0.035	2	8	42	38	29.3	2.7820000648499	-0.36067895974294
44	3	9	1.6	0.035	2	8	42	38	29.3	2.7829999923706	-0.35249333178590
44	3	9	1.6	0.035	2	8	42	38	29.3	2.7839999198914	-0.34412802746781
44	3	9	1.6	0.035	2	8	42	38	29.3	2.7850000858307	-0.33563927707637
44	3	9	1.6	0.035	2	8	42	38	29.3	2.7860000133514	-0.32708310047326
44	3	9	1.6	0.035	2	8	42	38	29.3	2.7869999408722	-0.31851897902770
44	3	9	1.6	0.035	2	8	42	38	29.3	2.7880001068115	-0.31000434747568
44	3	9	1.6	0.035	2	8	42	38	29.3	2.7890000343323	-0.30159895258278
44	3	9	1.6	0.035	2	8	42	38	29.3	2.7899999618530	-0.29336082331145
44	3	9	1.6	0.035	2	8	42	38	29.3	2.7909998893738	-0.28534799956490
44	3	9	1.6	0.035	2	8	42	38	29.3	2.7920000553131	-0.27761541791481
44	3	9	1.6	0.035	2	8	42	38	29.3	2.7929999828339	-0.27021930708601
44	3	9	1.6	0.035	2	8	42	38	29.3	2.7939999103546	-0.26321013751887
44	3	9	1.6	0.035	2	8	42	38	29.3	2.7950000762939	-0.25663946455565
44	3	9	1.6	0.035	2	8	42	38	29.3	2.7960000038147	-0.25055427120977
44	3	9	1.6	0.035	2	8	42	38	29.3	2.7969999313354	-0.24499869289711
44	3	9	1.6	0.035	2	8	42	38	29.3	2.7980000972748	-0.24001255291666
44	3	9	1.6	0.035	2	8	42	38	29.3	2.7990000247955	-0.23563275478868
44	3	9	1.6	0.035	2	8	42	38	29.3	2.7999999523163	-0.23189248939149
44	3	3	1.6	0.035	2	8	42	40	29.3	1.7999999523163	-0.081892745778055
44	3	3	1.6	0.035	2	8	42	40	29.3	1.8009999990463	-0.078177784506732
44	3	3	1.6	0.035	2	8	42	40	29.3	1.8020000457764	-0.074412944576782
44	3	3	1.6	0.035	2	8	42	40	29.3	1.8029999732971	-0.070615450651119
44	3	3	1.6	0.035	2	8	42	40	29.3	1.8040000200272	-0.066803966090879
44	3	3	1.6	0.035	2	8	42	40	29.3	1.8049999475479	-0.062995280385194
44	3	3	1.6	0.035	2	8	42	40	29.3	1.8059999942780	-0.059207143705890
44	3	3	1.6	0.035	2	8	42	40	29.3	1.8070000410080	-0.055456049880134
44	3	3	1.6	0.035	2	8	42	40	29.3	1.8079999685287	-0.051758994537927
44	3	3	1.6	0.035	2	8	42	40	29.3	1.8090000152588	-0.048131772102410
44	3	3	1.6	0.035	2	8	42	40	29.3	1.8099999427795	-0.044589671269656
44	3	3	1.6	0.035	2	8	42	40	29.3	1.8109999895096	-0.041146724022397
44	3	3	1.6	0.035	2	8	42	40	29.3	1.8120000362396	-0.037818099943687
44	3	3	1.6	0.035	2	8	42	40	29.3	1.8129999637604	-0.034615953320758
44	3	3	1.6	0.035	2	8	42	40	29.3	1.8140000104904	-0.031554135625429
44	3	3	1.6	0.035	2	8	42	40	29.3	1.8150000572205	-0.028643209411147
44	3	3	1.6	0.035	2	8	42	40	29.3	1.8159999847412	-0.025895365616138
44	3	3	1.6	0.035	2	8	42	40	29.3	1.8170000314713	-0.023318908187943
44	3	3	1.6	0.035	2	8	42	40	29.3	1.8179999589920	-0.020924591809786
44	3	3	1.6	0.035	2	8	42	40	29.3	1.8190000057220	-0.018719836826291
44	3	3	1.6	0.035	2	8	42	40	29.3	1.8200000524521	-0.016712665458479
44	3	3	1.6	0.035	2	8	42	40	29.3	1.8209999799728	-0.014909244689308
44	3	3	1.6	0.035	2	8	42	40	29.3	1.8220000267029	-0.013314756606641
44	3	3	1.6	0.035	2	8	42	40	29.3	1.8229999542236	-0.011933260246039
44	3	3	1.6	0.035	2	8	42	40	29.3	1.8240000009537	-0.010769695266727
44	3	3	1.6	0.035	2	8	42	40	29.3	1.8250000476837	-0.0098259343036077
44	3	3	1.6	0.035	2	8	42	40	29.3	1.8259999752045	-0.0091031100385440
44	3	3	1.6	0.035	2	8	42	40	29.3	1.8270000219345	-0.0086028798452447
44	3	3	1.6	0.035	2	8	42	40	29.3	1.8279999494553	-0.0083246445510147
44	3	3	1.6	0.035	2	8	42	40	29.3	1.8289999961853	-0.0082678511179635
44	3	3	1.6	0.035	2	8	42	40	29.3	1.8300000429153	-0.0084295574267685
44	3	3	1.6	0.035	2	8	42	40	29.3	1.8309999704361	-0.0088074497758723
44	3	3	1.6	0.035	2	8	42	40	29.3	1.8320000171661	-0.0093967858069040
44	3	3	1.6	0.035	2	8	42	40	29.3	1.8329999446869	-0.010194652888487
44	3	3	1.6	0.035	2	8	42	40	29.3	1.8339999914169	-0.011195274442439
44	3	3	1.6	0.035	2	8	42	40	29.3	1.8350000381470	-0.012391478011023
44	3	3	1.6	0.035	2	8	42	40	29.3	1.8359999656677	-0.013777617329600
44	3	3	1.6	0.035	2	8	42	40	29.3	1.8370000123978	-0.015345859641788
44	3	3	1.6	0.035	2	8	42	40	29.3	1.8380000591278	-0.017088414887552
44	3	3	1.6	0.035	2	8	42	40	29.3	1.8389999866486	-0.018994613816576
44	3	3	1.6	0.035	2	8	42	40	29.3	1.8400000333786	-0.021057481503042
44	3	3	1.6	0.035	2	8	42	40	29.3	1.8409999608994	-0.023265550820853
44	3	3	1.6	0.035	2	8	42	40	29.3	1.8420000076294	-0.025609304051275
44	3	3	1.6	0.035	2	8	42	40	29.3	1.8430000543594	-0.028077774887287
44	3	3	1.6	0.035	2	8	42	40	29.3	1.8439999818802	-0.030659217798662
44	3	3	1.6	0.035	2	8	42	40	29.3	1.8450000286102	-0.033342660154408
44	3	3	1.6	0.035	2	8	42	40	29.3	1.8459999561310	-0.036117144936703
44	3	3	1.6	0.035	2	8	42	40	29.3	1.8470000028610	-0.038968653650566
44	3	3	1.6	0.035	2	8	42	40	29.3	1.8480000495911	-0.041886174091682
44	3	3	1.6	0.035	2	8	42	40	29.3	1.8489999771118	-0.044856381028317
44	3	3	1.6	0.035	2	8	42	40	29.3	1.8500000238419	-0.047868336467764
44	3	3	1.6	0.035	2	8	42	40	29.3	1.8509999513626	-0.050908346503676
44	3	3	1.6	0.035	2	8	42	40	29.3	1.8519999980927	-0.053965082410112
44	3	3	1.6	0.035	2	8	42	40	29.3	1.8530000448227	-0.057024641928979
44	3	3	1.6	0.035	2	8	42	40	29.3	1.8539999723434	-0.060075884481795
44	3	3	1.6	0.035	2	8	42	40	29.3	1.8550000190735	-0.063107143863128
44	3	3	1.6	0.035	2	8	42	40	29.3	1.8559999465942	-0.066104583902186
44	3	3	1.6	0.035	2	8	42	40	29.3	1.8569999933243	-0.069059040051380
44	3	3	1.6	0.035	2	8	42	40	29.3	1.8580000400543	-0.071957912157015
44	3	3	1.6	0.035	2	8	42	40	29.3	1.8589999675751	-0.074790959702617
44	3	3	1.6	0.035	2	8	42	40	29.3	1.8600000143051	-0.077546794437277
44	3	3	1.6	0.035	2	8	42	40	29.3	1.8609999418259	-0.080216088251219
44	3	3	1.6	0.035	2	8	42	40	29.3	1.8619999885559	-0.082789961115213
44	3	3	1.6	0.035	2	8	42	40	29.3	1.8630000352859	-0.085258529414152
44	3	3	1.6	0.035	2	8	42	40	29.3	1.8639999628067	-0.087613139712195
44	3	3	1.6	0.035	2	8	42	40	29.3	1.8650000095367	-0.089846945148023
44	3	3	1.6	0.035	2	8	42	40	29.3	1.8660000562668	-0.091952009568414
44	3	3	1.6	0.035	2	8	42	40	29.3	1.8669999837875	-0.093922354385927
44	3	3	1.6	0.035	2	8	42	40	29.3	1.8680000305176	-0.095750903533718
44	3	3	1.6	0.035	2	8	42	40	29.3	1.8689999580383	-0.097434819160973
44	3	3	1.6	0.035	2	8	42	40	29.3	1.8700000047684	-0.098966763236167
44	3	3	1.6	0.035	2	8	42	40	29.3	1.8710000514984	-0.10034465006576
44	3	3	1.6	0.035	2	8	42	40	29.3	1.8719999790192	-0.10156564444848
44	3	3	1.6	0.035	2	8	42	40	29.3	1.8730000257492	-0.10262723858023
44	3	3	1.6	0.035	2	8	42	40	29.3	1.8739999532700	-0.10352683448008
44	3	3	1.6	0.035	2	8	42	40	29.3	1.8750000000000	-0.10426498619187
44	3	3	1.6	0.035	2	8	42	40	29.3	1.8760000467300	-0.10484078641860
44	3	3	1.6	0.035	2	8	42	40	29.3	1.8769999742508	-0.10525523947453
44	3	3	1.6	0.035	2	8	42	40	29.3	1.8780000209808	-0.10550872063992
44	3	3	1.6	0.035	2	8	42	40	29.3	1.8789999485016	-0.10560518502494
44	3	3	1.6	0.035	2	8	42	40	29.3	1.8799999952316	-0.10554500177461
44	3	3	1.6	0.035	2	8	42	40	29.3	1.8810000419617	-0.10533325843162
44	3	3	1.6	0.035	2	8	42	40	29.3	1.8819999694824	-0.10497327791828
44	3	3	1.6	0.035	2	8	42	40	29.3	1.8830000162125	-0.10446971124869
44	3	3	1.6	0.035	2	8	42	40	29.3	1.8839999437332	-0.10382838652861
44	3	3	1.6	0.035	2	8	42	40	29.3	1.8849999904633	-0.10305409754672
44	3	3	1.6	0.035	2	8	42	40	29.3	1.8860000371933	-0.10215281581198
44	3	3	1.6	0.035	2	8	42	40	29.3	1.8869999647141	-0.10113314699607
44	3	3	1.6	0.035	2	8	42	40	29.3	1.8880000114441	-0.10000003488653
44	3	3	1.6	0.035	2	8	42	40	29.3	1.8890000581741	-0.098763116235566
44	3	3	1.6	0.035	2	8	42	40	29.3	1.8899999856949	-0.097428784138850
44	3	3	1.6	0.035	2	8	42	40	29.3	1.8910000324249	-0.096005506347046
44	3	3	1.6	0.035	2	8	42	40	29.3	1.8919999599457	-0.094503298481116
44	3	3	1.6	0.035	2	8	42	40	29.3	1.8930000066757	-0.092929591909396
44	3	3	1.6	0.035	2	8	42	40	29.3	1.8940000534058	-0.091294132691981
44	3	3	1.6	0.035	2	8	42	40	29.3	1.8949999809265	-0.089605142809506
44	3	3	1.6	0.035	2	8	42	40	29.3	1.8960000276566	-0.087872850575165
44	3	3	1.6	0.035	2	8	42	40	29.3	1.8969999551773	-0.086106178953217
44	3	3	1.6	0.035	2	8	42	40	29.3	1.8980000019073	-0.084315381234984
44	3	3	1.6	0.035	2	8	42	40	29.3	1.8990000486374	-0.082508770312976
44	3	3	1.6	0.035	2	8	42	40	29.3	1.8999999761581	-0.080697066746971
44	3	3	1.6	0.035	2	8	42	40	29.3	1.9010000228882	-0.078888753013524
44	3	3	1.6	0.035	2	8	42	40	29.3	1.9019999504089	-0.077092855117492
44	3	3	1.6	0.035	2	8	42	40	29.3	1.9029999971390	-0.075319158557653
44	3	3	1.6	0.035	2	8	42	40	29.3	1.9040000438690	-0.073575732092915
44	3	3	1.6	0.035	2	8	42	40	29.3	1.9049999713898	-0.071871365468271
44	3	3	1.6	0.035	2	8	42	40	29.3	1.9060000181198	-0.070215441314959
44	3	3	1.6	0.035	2	8	42	40	29.3	1.9069999456406	-0.068615352711093
44	3	3	1.6	0.035	2	8	42	40	29.3	1.9079999923706	-0.067078020374303
44	3	3	1.6	0.035	2	8	42	40	29.3	1.9090000391006	-0.065611405125842
44	3	3	1.6	0.035	2	8	42	40	29.3	1.9099999666214	-0.064222897101009
44	3	3	1.6	0.035	2	8	42	40	29.3	1.9110000133514	-0.062919071265163
44	3	3	1.6	0.035	2	8	42	40	29.3	1.9119999408722	-0.061705465582808
44	3	3	1.6	0.035	2	8	42	40	29.3	1.9129999876022	-0.060588652281504
44	3	3	1.6	0.035	2	8	42	40	29.3	1.9140000343323	-0.059573113383560
44	3	3	1.6	0.035	2	8	42	40	29.3	1.9149999618530	-0.058664637310462
44	3	3	1.6	0.035	2	8	42	40	29.3	1.9160000085831	-0.057867357644198
44	3	3	1.6	0.035	2	8	42	40	29.3	1.9170000553131	-0.057184310346532
44	3	3	1.6	0.035	2	8	42	40	29.3	1.9179999828339	-0.056619914479875
44	3	3	1.6	0.035	2	8	42	40	29.3	1.9190000295639	-0.056174758431322
44	3	3	1.6	0.035	2	8	42	40	29.3	1.9199999570847	-0.055854991511779
44	3	3	1.6	0.035	2	8	42	40	29.3	1.9210000038147	-0.055658380339989
44	3	3	1.6	0.035	2	8	42	40	29.3	1.9220000505447	-0.055588237419395
44	3	3	1.6	0.035	2	8	42	40	29.3	1.9229999780655	-0.055645253424264
44	3	3	1.6	0.035	2	8	42	40	29.3	1.9240000247955	-0.055828611468316
44	3	3	1.6	0.035	2	8	42	40	29.3	1.9249999523163	-0.056138605642594
44	3	3	1.6	0.035	2	8	42	40	29.3	1.9259999990463	-0.056574906018503
44	3	3	1.6	0.035	2	8	42	40	29.3	1.9270000457764	-0.057135251921959
44	3	3	1.6	0.035	2	8	42	40	29.3	1.9279999732971	-0.057817272961880
44	3	3	1.6	0.035	2	8	42	40	29.3	1.9290000200272	-0.058619993299600
44	3	3	1.6	0.035	2	8	42	40	29.3	1.9299999475479	-0.059540188309914
44	3	3	1.6	0.035	2	8	42	40	29.3	1.9309999942780	-0.060574465389595
44	3	3	1.6	0.035	2	8	42	40	29.3	1.9320000410080	-0.061718011540176
44	3	3	1.6	0.035	2	8	42	40	29.3	1.9329999685287	-0.062968663027110
44	3	3	1.6	0.035	2	8	42	40	29.3	1.9340000152588	-0.064320700172536
44	3	3	1.6	0.035	2	8	42	40	29.3	1.9349999427795	-0.065769332587889
44	3	3	1.6	0.035	2	8	42	40	29.3	1.9359999895096	-0.067309946426241
44	3	3	1.6	0.035	2	8	42	40	29.3	1.9370000362396	-0.068935665558017
44	3	3	1.6	0.035	2	8	42	40	29.3	1.9379999637604	-0.070641851791756
44	3	3	1.6	0.035	2	8	42	40	29.3	1.9390000104904	-0.072422533162963
44	3	3	1.6	0.035	2	8	42	40	29.3	1.9400000572205	-0.074270049776063
44	3	3	1.6	0.035	2	8	42	40	29.3	1.9409999847412	-0.076179134226075
44	3	3	1.6	0.035	2	8	42	40	29.3	1.9420000314713	-0.078141905928300
44	3	3	1.6	0.035	2	8	42	40	29.3	1.9429999589920	-0.080151478926958
44	3	3	1.6	0.035	2	8	42	40	29.3	1.9440000057220	-0.082201584555117
44	3	3	1.6	0.035	2	8	42	40	29.3	1.9450000524521	-0.084284944093292
44	3	3	1.6	0.035	2	8	42	40	29.3	1.9459999799728	-0.086394311029132
44	3	3	1.6	0.035	2	8	42	40	29.3	1.9470000267029	-0.088520821768463
44	3	3	1.6	0.035	2	8	42	40	29.3	1.9479999542236	-0.090659109483451
44	3	3	1.6	0.035	2	8	42	40	29.3	1.9490000009537	-0.092801255879671
44	3	3	1.6	0.035	2	8	42	40	29.3	1.9500000476837	-0.094939847568738
44	3	3	1.6	0.035	2	8	42	40	29.3	1.9509999752045	-0.097067728875470
44	3	3	1.6	0.035	2	8	42	40	29.3	1.9520000219345	-0.099178023198894
44	3	3	1.6	0.035	2	8	42	40	29.3	1.9529999494553	-0.10126422601261
44	3	3	1.6	0.035	2	8	42	40	29.3	1.9539999961853	-0.10331922594355
44	3	3	1.6	0.035	2	8	42	40	29.3	1.9550000429153	-0.10533657090168
44	3	3	1.6	0.035	2	8	42	40	29.3	1.9559999704361	-0.10731015576796
44	3	3	1.6	0.035	2	8	42	40	29.3	1.9570000171661	-0.10923309480860
44	3	3	1.6	0.035	2	8	42	40	29.3	1.9579999446869	-0.11110087760985
44	3	3	1.6	0.035	2	8	42	40	29.3	1.9589999914169	-0.11290742522805
44	3	3	1.6	0.035	2	8	42	40	29.3	1.9600000381470	-0.11464756807995
44	3	3	1.6	0.035	2	8	42	40	29.3	1.9609999656677	-0.11631652129149
44	3	3	1.6	0.035	2	8	42	40	29.3	1.9620000123978	-0.11791014500706
44	3	3	1.6	0.035	2	8	42	40	29.3	1.9630000591278	-0.11942376728410
44	3	3	1.6	0.035	2	8	42	40	29.3	1.9639999866486	-0.12085441748411
44	3	3	1.6	0.035	2	8	42	40	29.3	1.9650000333786	-0.12219862359053
44	3	3	1.6	0.035	2	8	42	40	29.3	1.9659999608994	-0.12345318804368
44	3	3	1.6	0.035	2	8	42	40	29.3	1.9670000076294	-0.12461653959709
44	3	3	1.6	0.035	2	8	42	40	29.3	1.9680000543594	-0.12568515695107
44	3	3	1.6	0.035	2	8	42	40	29.3	1.9689999818802	-0.12665890143178
44	3	3	1.6	0.035	2	8	42	40	29.3	1.9700000286102	-0.12753683291694
44	3	3	1.6	0.035	2	8	42	40	29.3	1.9709999561310	-0.12831631891658
44	3	3	1.6	0.035	2	8	42	40	29.3	1.9720000028610	-0.12899979762541
44	3	3	1.6	0.035	2	8	42	40	29.3	1.9730000495911	-0.12958522334839
44	3	3	1.6	0.035	2	8	42	40	29.3	1.9739999771118	-0.13007528073972
44	3	3	1.6	0.035	2	8	42	40	29.3	1.9750000238419	-0.13046889999676
44	3	3	1.6	0.035	2	8	42	40	29.3	1.9759999513626	-0.13076944149493
44	3	3	1.6	0.035	2	8	42	40	29.3	1.9769999980927	-0.13097831814340
44	3	3	1.6	0.035	2	8	42	40	29.3	1.9780000448227	-0.13109728039721
44	3	3	1.6	0.035	2	8	42	40	29.3	1.9789999723434	-0.13112915491492
44	3	3	1.6	0.035	2	8	42	40	29.3	1.9800000190735	-0.13107728294659
44	3	3	1.6	0.035	2	8	42	40	29.3	1.9809999465942	-0.13094594882549
44	3	3	1.6	0.035	2	8	42	40	29.3	1.9819999933243	-0.13073796788095
44	3	3	1.6	0.035	2	8	42	40	29.3	1.9830000400543	-0.13045772323172
44	3	3	1.6	0.035	2	8	42	40	29.3	1.9839999675751	-0.13010983351886
44	3	3	1.6	0.035	2	8	42	40	29.3	1.9850000143051	-0.12969883689534
44	3	3	1.6	0.035	2	8	42	40	29.3	1.9859999418259	-0.12922941585505
44	3	3	1.6	0.035	2	8	42	40	29.3	1.9869999885559	-0.12870680082174
44	3	3	1.6	0.035	2	8	42	40	29.3	1.9880000352859	-0.12813673332138
44	3	3	1.6	0.035	2	8	42	40	29.3	1.9889999628067	-0.12752521439115
44	3	3	1.6	0.035	2	8	42	40	29.3	1.9900000095367	-0.12687742082302
44	3	3	1.6	0.035	2	8	42	40	29.3	1.9910000562668	-0.12619953520585
44	3	3	1.6	0.035	2	8	42	40	29.3	1.9919999837875	-0.12549698647772
44	3	3	1.6	0.035	2	8	42	40	29.3	1.9930000305176	-0.12477650849400
44	3	3	1.6	0.035	2	8	42	40	29.3	1.9939999580383	-0.12404345980124
44	3	3	1.6	0.035	2	8	42	40	29.3	1.9950000047684	-0.12330579324111
44	3	3	1.6	0.035	2	8	42	40	29.3	1.9960000514984	-0.12256801392079
44	3	3	1.6	0.035	2	8	42	40	29.3	1.9969999790192	-0.12183596431602
44	3	3	1.6	0.035	2	8	42	40	29.3	1.9980000257492	-0.12111790783395
44	3	3	1.6	0.035	2	8	42	40	29.3	1.9989999532700	-0.12041781351547
44	3	3	1.6	0.035	2	8	42	40	29.3	2.0000000000000	-0.11974270305423
44	3	3	1.6	0.035	2	8	42	40	29.3	2.0009999275208	-0.11909781638488
44	3	3	1.6	0.035	2	8	42	40	29.3	2.0020000934601	-0.11848894155873
44	3	3	1.6	0.035	2	8	42	40	29.3	2.0030000209808	-0.11792222537958
44	3	3	1.6	0.035	2	8	42	40	29.3	2.0039999485016	-0.11740208898225
44	3	3	1.6	0.035	2	8	42	40	29.3	2.0050001144409	-0.11693368638039
44	3	3	1.6	0.035	2	8	42	40	29.3	2.0060000419617	-0.11652299940494
44	3	3	1.6	0.035	2	8	42	40	29.3	2.0069999694824	-0.11617353406444
44	3	3	1.6	0.035	2	8	42	40	29.3	2.0079998970032	-0.11589051999797
44	3	3	1.6	0.035	2	8	42	40	29.3	2.0090000629425	-0.11567736273620
44	3	3	1.6	0.035	2	8	42	40	29.3	2.0099999904633	-0.11553830304578
44	3	3	1.6	0.035	2	8	42	40	29.3	2.0109999179840	-0.11547703691840
44	3	3	1.6	0.035	2	8	42	40	29.3	2.0120000839233	-0.11549587471299
44	3	3	1.6	0.035	2	8	42	40	29.3	2.0130000114441	-0.11559786907793
44	3	3	1.6	0.035	2	8	42	40	29.3	2.0139999389648	-0.11578693348310
44	3	3	1.6	0.035	2	8	42	40	29.3	2.0150001049042	-0.11606360498643
44	3	3	1.6	0.035	2	8	42	40	29.3	2.0160000324249	-0.11643059953430
44	3	3	1.6	0.035	2	8	42	40	29.3	2.0169999599457	-0.11688913154545
44	3	3	1.6	0.035	2	8	42	40	29.3	2.0179998874664	-0.11744033165399
44	3	3	1.6	0.035	2	8	42	40	29.3	2.0190000534058	-0.11808457187980
44	3	3	1.6	0.035	2	8	42	40	29.3	2.0199999809265	-0.11882320389868
44	3	3	1.6	0.035	2	8	42	40	29.3	2.0209999084473	-0.11965477030064
44	3	3	1.6	0.035	2	8	42	40	29.3	2.0220000743866	-0.12058121445146
44	3	3	1.6	0.035	2	8	42	40	29.3	2.0230000019073	-0.12159974419366
44	3	3	1.6	0.035	2	8	42	40	29.3	2.0239999294281	-0.12270931466833
44	3	3	1.6	0.035	2	8	42	40	29.3	2.0250000953674	-0.12391019908840
44	3	3	1.6	0.035	2	8	42	40	29.3	2.0260000228882	-0.12519832660496
44	3	3	1.6	0.035	2	8	42	40	29.3	2.0269999504089	-0.12657438771952
44	3	3	1.6	0.035	2	8	42	40	29.3	2.0280001163483	-0.12803475473204
44	3	3	1.6	0.035	2	8	42	40	29.3	2.0290000438690	-0.12957549847925
44	3	3	1.6	0.035	2	8	42	40	29.3	2.0299999713898	-0.13119545902795
44	3	3	1.6	0.035	2	8	42	40	29.3	2.0309998989105	-0.13289022619337
44	3	3	1.6	0.035	2	8	42	40	29.3	2.0320000648499	-0.13465714730458
44	3	3	1.6	0.035	2	8	42	40	29.3	2.0329999923706	-0.13649237572993
44	3	3	1.6	0.035	2	8	42	40	29.3	2.0339999198914	-0.13839125189866
44	3	3	1.6	0.035	2	8	42	40	29.3	2.0350000858307	-0.14034960130912
44	3	3	1.6	0.035	2	8	42	40	29.3	2.0360000133514	-0.14236337118054
44	3	3	1.6	0.035	2	8	42	40	29.3	2.0369999408722	-0.14442821505152
44	3	3	1.6	0.035	2	8	42	40	29.3	2.0380001068115	-0.14653839575707
44	3	3	1.6	0.035	2	8	42	40	29.3	2.0390000343323	-0.14869020757813
44	3	3	1.6	0.035	2	8	42	40	29.3	2.0399999618530	-0.15087741429912
44	3	3	1.6	0.035	2	8	42	40	29.3	2.0409998893738	-0.15309600386394
44	3	3	1.6	0.035	2	8	42	40	29.3	2.0420000553131	-0.15534039559343
44	3	3	1.6	0.035	2	8	42	40	29.3	2.0429999828339	-0.15760605887605
44	3	3	1.6	0.035	2	8	42	40	29.3	2.0439999103546	-0.15988603848956
44	3	3	1.6	0.035	2	8	42	40	29.3	2.0450000762939	-0.16217637717759
44	3	3	1.6	0.035	2	8	42	40	29.3	2.0460000038147	-0.16447168271041
44	3	3	1.6	0.035	2	8	42	40	29.3	2.0469999313354	-0.16676685697103
44	3	3	1.6	0.035	2	8	42	40	29.3	2.0480000972748	-0.16905567432710
44	3	3	1.6	0.035	2	8	42	40	29.3	2.0490000247955	-0.17133427053980
44	3	3	1.6	0.035	2	8	42	40	29.3	2.0499999523163	-0.17359698313965
44	3	3	1.6	0.035	2	8	42	40	29.3	2.0510001182556	-0.17583991940540
44	3	3	1.6	0.035	2	8	42	40	29.3	2.0520000457764	-0.17805772094942
44	3	3	1.6	0.035	2	8	42	40	29.3	2.0529999732971	-0.18024612513491
44	3	3	1.6	0.035	2	8	42	40	29.3	2.0539999008179	-0.18240015268797
44	3	3	1.6	0.035	2	8	42	40	29.3	2.0550000667572	-0.18451652656102
44	3	3	1.6	0.035	2	8	42	40	29.3	2.0559999942780	-0.18659066930828
44	3	3	1.6	0.035	2	8	42	40	29.3	2.0569999217987	-0.18861969852222
44	3	3	1.6	0.035	2	8	42	40	29.3	2.0580000877380	-0.19059870977180
44	3	3	1.6	0.035	2	8	42	40	29.3	2.0590000152588	-0.19252639147229
44	3	3	1.6	0.035	2	8	42	40	29.3	2.0599999427795	-0.19439921381684
44	3	3	1.6	0.035	2	8	42	40	29.3	2.0610001087189	-0.19621443794477
44	3	3	1.6	0.035	2	8	42	40	29.3	2.0620000362396	-0.19797030147650
44	3	3	1.6	0.035	2	8	42	40	29.3	2.0629999637604	-0.19966351843165
44	3	3	1.6	0.035	2	8	42	40	29.3	2.0639998912811	-0.20129444793701
44	3	3	1.6	0.035	2	8	42	40	29.3	2.0650000572205	-0.20286034885994
44	3	3	1.6	0.035	2	8	42	40	29.3	2.0659999847412	-0.20436078484503
44	3	3	1.6	0.035	2	8	42	40	29.3	2.0669999122620	-0.20579478842013
44	3	3	1.6	0.035	2	8	42	40	29.3	2.0680000782013	-0.20716326310093
44	3	3	1.6	0.035	2	8	42	40	29.3	2.0690000057220	-0.20846528028369
44	3	3	1.6	0.035	2	8	42	40	29.3	2.0699999332428	-0.20970167050881
44	3	3	1.6	0.035	2	8	42	40	29.3	2.0710000991821	-0.21087245189164
44	3	3	1.6	0.035	2	8	42	40	29.3	2.0720000267029	-0.21197972563358
44	3	3	1.6	0.035	2	8	42	40	29.3	2.0729999542236	-0.21302461992691
44	3	3	1.6	0.035	2	8	42	40	29.3	2.0739998817444	-0.21400839249648
44	3	3	1.6	0.035	2	8	42	40	29.3	2.0750000476837	-0.21493420734965
44	3	3	1.6	0.035	2	8	42	40	29.3	2.0759999752045	-0.21580424072004
44	3	3	1.6	0.035	2	8	42	40	29.3	2.0769999027252	-0.21661980324517
44	3	3	1.6	0.035	2	8	42	40	29.3	2.0780000686646	-0.21738523865205
44	3	3	1.6	0.035	2	8	42	40	29.3	2.0789999961853	-0.21810354451263
44	3	3	1.6	0.035	2	8	42	40	29.3	2.0799999237061	-0.21877796111364
44	3	3	1.6	0.035	2	8	42	40	29.3	2.0810000896454	-0.21941304442743
44	3	3	1.6	0.035	2	8	42	40	29.3	2.0820000171661	-0.22001241876077
44	3	3	1.6	0.035	2	8	42	40	29.3	2.0829999446869	-0.22057968327320
44	3	3	1.6	0.035	2	8	42	40	29.3	2.0840001106262	-0.22111988453152
44	3	3	1.6	0.035	2	8	42	40	29.3	2.0850000381470	-0.22163774926915
44	3	3	1.6	0.035	2	8	42	40	29.3	2.0859999656677	-0.22213709511501
44	3	3	1.6	0.035	2	8	42	40	29.3	2.0869998931885	-0.22262452259003
44	3	3	1.6	0.035	2	8	42	40	29.3	2.0880000591278	-0.22310410551665
44	3	3	1.6	0.035	2	8	42	40	29.3	2.0889999866486	-0.22357945629581
44	3	3	1.6	0.035	2	8	42	40	29.3	2.0899999141693	-0.22405801998234
44	3	3	1.6	0.035	2	8	42	40	29.3	2.0910000801086	-0.22454485543878
44	3	3	1.6	0.035	2	8	42	40	29.3	2.0920000076294	-0.22504369009141
44	3	3	1.6	0.035	2	8	42	40	29.3	2.0929999351501	-0.22556079238304
44	3	3	1.6	0.035	2	8	42	40	29.3	2.0940001010895	-0.22610253470950
44	3	3	1.6	0.035	2	8	42	40	29.3	2.0950000286102	-0.22667218623755
44	3	3	1.6	0.035	2	8	42	40	29.3	2.0959999561310	-0.22727618537470
44	3	3	1.6	0.035	2	8	42	40	29.3	2.0969998836517	-0.22791940996352
44	3	3	1.6	0.035	2	8	42	40	29.3	2.0980000495911	-0.22860744139152
44	3	3	1.6	0.035	2	8	42	40	29.3	2.0989999771118	-0.22934391172822
44	3	3	1.6	0.035	2	8	42	40	29.3	2.0999999046326	-0.23013480931063
44	3	3	1.6	0.035	2	8	42	40	29.3	2.1010000705719	-0.23098427608083
44	3	3	1.6	0.035	2	8	42	40	29.3	2.1019999980927	-0.23189702822026
44	3	3	1.6	0.035	2	8	42	40	29.3	2.1029999256134	-0.23287786685436
44	3	3	1.6	0.035	2	8	42	40	29.3	2.1040000915527	-0.23392994303396
44	3	3	1.6	0.035	2	8	42	40	29.3	2.1050000190735	-0.23505799112978
44	3	3	1.6	0.035	2	8	42	40	29.3	2.1059999465942	-0.23626607039005
44	3	3	1.6	0.035	2	8	42	40	29.3	2.1070001125336	-0.23755588237400
44	3	3	1.6	0.035	2	8	42	40	29.3	2.1080000400543	-0.23893257181570
44	3	3	1.6	0.035	2	8	42	40	29.3	2.1089999675751	-0.24039814128493
44	3	3	1.6	0.035	2	8	42	40	29.3	2.1099998950958	-0.24195578294624
44	3	3	1.6	0.035	2	8	42	40	29.3	2.1110000610352	-0.24360735896241
44	3	3	1.6	0.035	2	8	42	40	29.3	2.1119999885559	-0.24535517911077
44	3	3	1.6	0.035	2	8	42	40	29.3	2.1129999160767	-0.24720139060695
44	3	3	1.6	0.035	2	8	42	40	29.3	2.1140000820160	-0.24914669026234
44	3	3	1.6	0.035	2	8	42	40	29.3	2.1150000095367	-0.25119321662580
44	3	3	1.6	0.035	2	8	42	40	29.3	2.1159999370575	-0.25334119995232
44	3	3	1.6	0.035	2	8	42	40	29.3	2.1170001029968	-0.25559117145125
44	3	3	1.6	0.035	2	8	42	40	29.3	2.1180000305176	-0.25794421431826
44	3	3	1.6	0.035	2	8	42	40	29.3	2.1189999580383	-0.26039901498528
44	3	3	1.6	0.035	2	8	42	40	29.3	2.1199998855591	-0.26295641151176
44	3	3	1.6	0.035	2	8	42	40	29.3	2.1210000514984	-0.26561508283775
44	3	3	1.6	0.035	2	8	42	40	29.3	2.1219999790192	-0.26837478089446
44	3	3	1.6	0.035	2	8	42	40	29.3	2.1229999065399	-0.27123268943215
44	3	3	1.6	0.035	2	8	42	40	29.3	2.1240000724792	-0.27418899460088
44	3	3	1.6	0.035	2	8	42	40	29.3	2.1250000000000	-0.27724037022959
44	3	3	1.6	0.035	2	8	42	40	29.3	2.1259999275208	-0.28038631767261
44	3	3	1.6	0.035	2	8	42	40	29.3	2.1270000934601	-0.28362201366189
44	3	3	1.6	0.035	2	8	42	40	29.3	2.1280000209808	-0.28694676300471
44	3	3	1.6	0.035	2	8	42	40	29.3	2.1289999485016	-0.29035823539436
44	3	3	1.6	0.035	2	8	42	40	29.3	2.1300001144409	-0.29385093966727
44	3	3	1.6	0.035	2	8	42	40	29.3	2.1310000419617	-0.29742343057951
44	3	3	1.6	0.035	2	8	42	40	29.3	2.1319999694824	-0.30107108476244
44	3	3	1.6	0.035	2	8	42	40	29.3	2.1329998970032	-0.30479084943932
44	3	3	1.6	0.035	2	8	42	40	29.3	2.1340000629425	-0.30857883615797
44	3	3	1.6	0.035	2	8	42	40	29.3	2.1349999904633	-0.31243051656489
44	3	3	1.6	0.035	2	8	42	40	29.3	2.1359999179840	-0.31634186960685
44	3	3	1.6	0.035	2	8	42	40	29.3	2.1370000839233	-0.32030942637895
44	3	3	1.6	0.035	2	8	42	40	29.3	2.1380000114441	-0.32432717625366
44	3	3	1.6	0.035	2	8	42	40	29.3	2.1389999389648	-0.32839226069278
44	3	3	1.6	0.035	2	8	42	40	29.3	2.1400001049042	-0.33249906741393
44	3	3	1.6	0.035	2	8	42	40	29.3	2.1410000324249	-0.33664384586931
44	3	3	1.6	0.035	2	8	42	40	29.3	2.1419999599457	-0.34082085595880
44	3	3	1.6	0.035	2	8	42	40	29.3	2.1429998874664	-0.34502743464505
44	3	3	1.6	0.035	2	8	42	40	29.3	2.1440000534058	-0.34925750341744
44	3	3	1.6	0.035	2	8	42	40	29.3	2.1449999809265	-0.35350807261336
44	3	3	1.6	0.035	2	8	42	40	29.3	2.1459999084473	-0.35777325718068
44	3	3	1.6	0.035	2	8	42	40	29.3	2.1470000743866	-0.36204916916874
44	3	3	1.6	0.035	2	8	42	40	29.3	2.1480000019073	-0.36633173753470
44	3	3	1.6	0.035	2	8	42	40	29.3	2.1489999294281	-0.37061776951502
44	3	3	1.6	0.035	2	8	42	40	29.3	2.1500000953674	-0.37490282239607
44	3	3	1.6	0.035	2	8	42	40	29.3	2.1510000228882	-0.37918331192357
44	3	3	1.6	0.035	2	8	42	40	29.3	2.1519999504089	-0.38345512014827
44	3	3	1.6	0.035	2	8	42	40	29.3	2.1530001163483	-0.38771610364117
44	3	3	1.6	0.035	2	8	42	40	29.3	2.1540000438690	-0.39196254244519
44	3	3	1.6	0.035	2	8	42	40	29.3	2.1549999713898	-0.39619176135961
44	3	3	1.6	0.035	2	8	42	40	29.3	2.1559998989105	-0.40040154933689
44	3	3	1.6	0.035	2	8	42	40	29.3	2.1570000648499	-0.40458957070425
44	3	3	1.6	0.035	2	8	42	40	29.3	2.1579999923706	-0.40875424015677
44	3	3	1.6	0.035	2	8	42	40	29.3	2.1589999198914	-0.41289281238071
44	3	3	1.6	0.035	2	8	42	40	29.3	2.1600000858307	-0.41700546630446
44	3	3	1.6	0.035	2	8	42	40	29.3	2.1610000133514	-0.42109061203503
44	3	3	1.6	0.035	2	8	42	40	29.3	2.1619999408722	-0.42514735202436
44	3	3	1.6	0.035	2	8	42	40	29.3	2.1630001068115	-0.42917644808823
44	3	3	1.6	0.035	2	8	42	40	29.3	2.1640000343323	-0.43317695592303
44	3	3	1.6	0.035	2	8	42	40	29.3	2.1649999618530	-0.43715008446416
44	3	3	1.6	0.035	2	8	42	40	29.3	2.1659998893738	-0.44109579443851
44	3	3	1.6	0.035	2	8	42	40	29.3	2.1670000553131	-0.44501650349464
44	3	3	1.6	0.035	2	8	42	40	29.3	2.1679999828339	-0.44891283286810
44	3	3	1.6	0.035	2	8	42	40	29.3	2.1689999103546	-0.45278763227036
44	3	3	1.6	0.035	2	8	42	40	29.3	2.1700000762939	-0.45664207906009
44	3	3	1.6	0.035	2	8	42	40	29.3	2.1710000038147	-0.46047960877686
44	3	3	1.6	0.035	2	8	42	40	29.3	2.1719999313354	-0.46430362301790
44	3	3	1.6	0.035	2	8	42	40	29.3	2.1730000972748	-0.46811632956236
44	3	3	1.6	0.035	2	8	42	40	29.3	2.1740000247955	-0.47192295845700
44	3	3	1.6	0.035	2	8	42	40	29.3	2.1749999523163	-0.47572631495134
44	3	3	1.6	0.035	2	8	42	40	29.3	2.1760001182556	-0.47953151983060
44	3	3	1.6	0.035	2	8	42	40	29.3	2.1770000457764	-0.48334282822313
44	3	3	1.6	0.035	2	8	42	40	29.3	2.1779999732971	-0.48716488859797
44	3	3	1.6	0.035	2	8	42	40	29.3	2.1789999008179	-0.49100453619051
44	3	3	1.6	0.035	2	8	42	40	29.3	2.1800000667572	-0.49486636588880
44	3	3	1.6	0.035	2	8	42	40	29.3	2.1809999942780	-0.49875552957189
44	3	3	1.6	0.035	2	8	42	40	29.3	2.1819999217987	-0.50267815996415
44	3	3	1.6	0.035	2	8	42	40	29.3	2.1830000877380	-0.50664204033976
44	3	3	1.6	0.035	2	8	42	40	29.3	2.1840000152588	-0.51065234291910
44	3	3	1.6	0.035	2	8	42	40	29.3	2.1849999427795	-0.51471577312654
44	3	3	1.6	0.035	2	8	42	40	29.3	2.1860001087189	-0.51883937379247
44	3	3	1.6	0.035	2	8	42	40	29.3	2.1870000362396	-0.52303010880338
44	3	3	1.6	0.035	2	8	42	40	29.3	2.1879999637604	-0.52729408021301
44	3	3	1.6	0.035	2	8	42	40	29.3	2.1889998912811	-0.53163999914731
44	3	3	1.6	0.035	2	8	42	40	29.3	2.1900000572205	-0.53607378778149
44	3	3	1.6	0.035	2	8	42	40	29.3	2.1909999847412	-0.54060389241978
44	3	3	1.6	0.035	2	8	42	40	29.3	2.1919999122620	-0.54523585968465
44	3	3	1.6	0.035	2	8	42	40	29.3	2.1930000782013	-0.54997872892647
44	3	3	1.6	0.035	2	8	42	40	29.3	2.1940000057220	-0.55483932862625
44	3	3	1.6	0.035	2	8	42	40	29.3	2.1949999332428	-0.55982395060645
44	3	3	1.6	0.035	2	8	42	40	29.3	2.1960000991821	-0.56494025467662
44	3	3	1.6	0.035	2	8	42	40	29.3	2.1970000267029	-0.57019658577566
44	3	3	1.6	0.035	2	8	42	40	29.3	2.1979999542236	-0.57559740272709
44	3	3	1.6	0.035	2	8	42	40	29.3	2.1989998817444	-0.58115170200712
44	3	3	1.6	0.035	2	8	42	40	29.3	2.2000000476837	-0.58686572725209
44	3	3	1.6	0.035	2	8	42	40	29.3	2.2009999752045	-0.59274565502446
44	3	3	1.6	0.035	2	8	42	40	29.3	2.2019999027252	-0.59879870367313
44	3	3	1.6	0.035	2	8	42	40	29.3	2.2030000686646	-0.60502981148197
44	3	3	1.6	0.035	2	8	42	40	29.3	2.2039999961853	-0.61144499790588
44	3	3	1.6	0.035	2	8	42	40	29.3	2.2049999237061	-0.61805166550425
44	3	3	1.6	0.035	2	8	42	40	29.3	2.2060000896454	-0.62485393276013
44	3	3	1.6	0.035	2	8	42	40	29.3	2.2070000171661	-0.63185758104835
44	3	3	1.6	0.035	2	8	42	40	29.3	2.2079999446869	-0.63906773373305
44	3	3	1.6	0.035	2	8	42	40	29.3	2.2090001106262	-0.64648896293460
44	3	3	1.6	0.035	2	8	42	40	29.3	2.2100000381470	-0.65412485262304
44	3	3	1.6	0.035	2	8	42	40	29.3	2.2109999656677	-0.66198091638818
44	3	3	1.6	0.035	2	8	42	40	29.3	2.2119998931885	-0.67006115656566
44	3	3	1.6	0.035	2	8	42	40	29.3	2.2130000591278	-0.67836725380240
44	3	3	1.6	0.035	2	8	42	40	29.3	2.2139999866486	-0.68690533242028
44	3	3	1.6	0.035	2	8	42	40	29.3	2.2149999141693	-0.69567522662144
44	3	3	1.6	0.035	2	8	42	40	29.3	2.2160000801086	-0.70468123879436
44	3	3	1.6	0.035	2	8	42	40	29.3	2.2170000076294	-0.71392611435583
44	3	3	1.6	0.035	2	8	42	40	29.3	2.2179999351501	-0.72341057976003
44	3	3	1.6	0.035	2	8	42	40	29.3	2.2190001010895	-0.73313702591610
44	3	3	1.6	0.035	2	8	42	40	29.3	2.2200000286102	-0.74310690717914
44	3	3	1.6	0.035	2	8	42	40	29.3	2.2209999561310	-0.75332055644268
44	3	3	1.6	0.035	2	8	42	40	29.3	2.2219998836517	-0.76378005548255
44	3	3	1.6	0.035	2	8	42	40	29.3	2.2230000495911	-0.77448442666149
44	3	3	1.6	0.035	2	8	42	40	29.3	2.2239999771118	-0.78543525549589
44	3	3	1.6	0.035	2	8	42	40	29.3	2.2249999046326	-0.79663229111333
44	3	3	1.6	0.035	2	8	42	40	29.3	2.2260000705719	-0.80807454110882
44	3	3	1.6	0.035	2	8	42	40	29.3	2.2269999980927	-0.81976143829475
44	3	3	1.6	0.035	2	8	42	40	29.3	2.2279999256134	-0.83169257141750
44	3	3	1.6	0.035	2	8	42	40	29.3	2.2290000915527	-0.84386771571829
44	3	3	1.6	0.035	2	8	42	40	29.3	2.2300000190735	-0.85628451827394
44	3	3	1.6	0.035	2	8	42	40	29.3	2.2309999465942	-0.86894292144206
44	3	3	1.6	0.035	2	8	42	40	29.3	2.2320001125336	-0.88184051192856
44	3	3	1.6	0.035	2	8	42	40	29.3	2.2330000400543	-0.89497693819745
44	3	3	1.6	0.035	2	8	42	40	29.3	2.2339999675751	-0.90835026458128
44	3	3	1.6	0.035	2	8	42	40	29.3	2.2349998950958	-0.92195797853037
44	3	3	1.6	0.035	2	8	42	40	29.3	2.2360000610352	-0.93579892244706
44	3	3	1.6	0.035	2	8	42	40	29.3	2.2369999885559	-0.94987209013179
44	3	3	1.6	0.035	2	8	42	40	29.3	2.2379999160767	-0.96417473442720
44	3	3	1.6	0.035	2	8	42	40	29.3	2.2390000820160	-0.97870696861816
44	3	3	1.6	0.035	2	8	42	40	29.3	2.2400000095367	-0.99346456810174
44	3	3	1.6	0.035	2	8	42	40	29.3	2.2409999370575	-1.0084497002909
44	3	3	1.6	0.035	2	8	42	40	29.3	2.2420001029968	-1.0236585532322
44	3	3	1.6	0.035	2	8	42	40	29.3	2.2430000305176	-1.0390901797316
44	3	3	1.6	0.035	2	8	42	40	29.3	2.2439999580383	-1.0547456631841
44	3	3	1.6	0.035	2	8	42	40	29.3	2.2449998855591	-1.0706226256583
44	3	3	1.6	0.035	2	8	42	40	29.3	2.2460000514984	-1.0867220992650
44	3	3	1.6	0.035	2	8	42	40	29.3	2.2469999790192	-1.1030424896129
44	3	3	1.6	0.035	2	8	42	40	29.3	2.2479999065399	-1.1195871124778
44	3	3	1.6	0.035	2	8	42	40	29.3	2.2490000724792	-1.1363537533694
44	3	3	1.6	0.035	2	8	42	40	29.3	2.2500000000000	-1.1533449043309
44	3	3	1.6	0.035	2	8	42	40	29.3	2.2509999275208	-1.1705634052204
44	3	3	1.6	0.035	2	8	42	40	29.3	2.2520000934601	-1.1880101788867
44	3	3	1.6	0.035	2	8	42	40	29.3	2.2530000209808	-1.2056877940054
44	3	3	1.6	0.035	2	8	42	40	29.3	2.2539999485016	-1.2236015123086
44	3	3	1.6	0.035	2	8	42	40	29.3	2.2550001144409	-1.2417532922845
44	3	3	1.6	0.035	2	8	42	40	29.3	2.2560000419617	-1.2601491801997
44	3	3	1.6	0.035	2	8	42	40	29.3	2.2569999694824	-1.2787926717293
44	3	3	1.6	0.035	2	8	42	40	29.3	2.2579998970032	-1.2976910359284
44	3	3	1.6	0.035	2	8	42	40	29.3	2.2590000629425	-1.3168507806470
44	3	3	1.6	0.035	2	8	42	40	29.3	2.2599999904633	-1.3362795618608
44	3	3	1.6	0.035	2	8	42	40	29.3	2.2609999179840	-1.3559855141010
44	3	3	1.6	0.035	2	8	42	40	29.3	2.2620000839233	-1.3759764848262
44	3	3	1.6	0.035	2	8	42	40	29.3	2.2630000114441	-1.3962651043724
44	3	3	1.6	0.035	2	8	42	40	29.3	2.2639999389648	-1.4168583057298
44	3	3	1.6	0.035	2	8	42	40	29.3	2.2650001049042	-1.4377703711661
44	3	3	1.6	0.035	2	8	42	40	29.3	2.2660000324249	-1.4590128597640
44	3	3	1.6	0.035	2	8	42	40	29.3	2.2669999599457	-1.4806000098817
44	3	3	1.6	0.035	2	8	42	40	29.3	2.2679998874664	-1.5025444028810
44	3	3	1.6	0.035	2	8	42	40	29.3	2.2690000534058	-1.5248627203503
44	3	3	1.6	0.035	2	8	42	40	29.3	2.2699999809265	-1.5475705710745
44	3	3	1.6	0.035	2	8	42	40	29.3	2.2709999084473	-1.5706846904799
44	3	3	1.6	0.035	2	8	42	40	29.3	2.2720000743866	-1.5942239623831
44	3	3	1.6	0.035	2	8	42	40	29.3	2.2730000019073	-1.6182063651771
44	3	3	1.6	0.035	2	8	42	40	29.3	2.2739999294281	-1.6426520695686
44	3	3	1.6	0.035	2	8	42	40	29.3	2.2750000953674	-1.6675831044128
44	3	3	1.6	0.035	2	8	42	40	29.3	2.2760000228882	-1.6930205263954
44	3	3	1.6	0.035	2	8	42	40	29.3	2.2769999504089	-1.7189877134622
44	3	3	1.6	0.035	2	8	42	40	29.3	2.2780001163483	-1.7455087611895
44	3	3	1.6	0.035	2	8	42	40	29.3	2.2790000438690	-1.7726081474308
44	3	3	1.6	0.035	2	8	42	40	29.3	2.2799999713898	-1.8003113467961
44	3	3	1.6	0.035	2	8	42	40	29.3	2.2809998989105	-1.8286471475224
44	3	3	1.6	0.035	2	8	42	40	29.3	2.2820000648499	-1.8576409805726
44	3	3	1.6	0.035	2	8	42	40	29.3	2.2829999923706	-1.8873236601521
44	3	3	1.6	0.035	2	8	42	40	29.3	2.2839999198914	-1.9177238458543
44	3	3	1.6	0.035	2	8	42	40	29.3	2.2850000858307	-1.9488733414529
44	3	3	1.6	0.035	2	8	42	40	29.3	2.2860000133514	-1.9808024993464
44	3	3	1.6	0.035	2	8	42	40	29.3	2.2869999408722	-2.0135456921035
44	3	3	1.6	0.035	2	8	42	40	29.3	2.2880001068115	-2.0471364657372
44	3	3	1.6	0.035	2	8	42	40	29.3	2.2890000343323	-2.0816077024100
44	3	3	1.6	0.035	2	8	42	40	29.3	2.2899999618530	-2.1169965860063
44	3	3	1.6	0.035	2	8	42	40	29.3	2.2909998893738	-2.1533390968832
44	3	3	1.6	0.035	2	8	42	40	29.3	2.2920000553131	-2.1906743890451
44	3	3	1.6	0.035	2	8	42	40	29.3	2.2929999828339	-2.2290381748008
44	3	3	1.6	0.035	2	8	42	40	29.3	2.2939999103546	-2.2684712351322
44	3	3	1.6	0.035	2	8	42	40	29.3	2.2950000762939	-2.3090139890719
44	3	3	1.6	0.035	2	8	42	40	29.3	2.2960000038147	-2.3507076581821
44	3	3	1.6	0.035	2	8	42	40	29.3	2.2969999313354	-2.3935941369069
44	3	3	1.6	0.035	2	8	42	40	29.3	2.2980000972748	-2.4377175211886
44	3	3	1.6	0.035	2	8	42	40	29.3	2.2990000247955	-2.4831213202204
44	3	3	1.6	0.035	2	8	42	40	29.3	2.2999999523163	-2.5298503374964
44	3	3	1.6	0.035	2	8	42	40	29.3	2.3010001182556	-2.5779519349859
44	3	3	1.6	0.035	2	8	42	40	29.3	2.3020000457764	-2.6274726717186
44	3	3	1.6	0.035	2	8	42	40	29.3	2.3029999732971	-2.6784604707353
44	3	3	1.6	0.035	2	8	42	40	29.3	2.3039999008179	-2.7309659715804
44	3	3	1.6	0.035	2	8	42	40	29.3	2.3050000667572	-2.7850381866328
44	3	3	1.6	0.035	2	8	42	40	29.3	2.3059999942780	-2.8407283425613
44	3	3	1.6	0.035	2	8	42	40	29.3	2.3069999217987	-2.8980910095608
44	3	3	1.6	0.035	2	8	42	40	29.3	2.3080000877380	-2.9571791154053
44	3	3	1.6	0.035	2	8	42	40	29.3	2.3090000152588	-3.0180479874309
44	3	3	1.6	0.035	2	8	42	40	29.3	2.3099999427795	-3.0807535491098
44	3	3	1.6	0.035	2	8	42	40	29.3	2.3110001087189	-3.1453537874545
44	3	3	1.6	0.035	2	8	42	40	29.3	2.3120000362396	-3.2119077480320
44	3	3	1.6	0.035	2	8	42	40	29.3	2.3129999637604	-3.2804770037318
44	3	3	1.6	0.035	2	8	42	40	29.3	2.3139998912811	-3.3511229471685
44	3	3	1.6	0.035	2	8	42	40	29.3	2.3150000572205	-3.4239083710959
44	3	3	1.6	0.035	2	8	42	40	29.3	2.3159999847412	-3.4989009547701
44	3	3	1.6	0.035	2	8	42	40	29.3	2.3169999122620	-3.5761663069796
44	3	3	1.6	0.035	2	8	42	40	29.3	2.3180000782013	-3.6557754389492
44	3	3	1.6	0.035	2	8	42	40	29.3	2.3190000057220	-3.7377960373804
44	3	3	1.6	0.035	2	8	42	40	29.3	2.3199999332428	-3.8223048676780
44	3	3	1.6	0.035	2	8	42	40	29.3	2.3210000991821	-3.9093742005595
44	3	3	1.6	0.035	2	8	42	40	29.3	2.3220000267029	-3.9990842847334
44	3	3	1.6	0.035	2	8	42	40	29.3	2.3229999542236	-4.0915138333007
44	3	3	1.6	0.035	2	8	42	40	29.3	2.3239998817444	-4.1867467401216
44	3	3	1.6	0.035	2	8	42	40	29.3	2.3250000476837	-4.2848674349893
44	3	3	1.6	0.035	2	8	42	40	29.3	2.3259999752045	-4.3859653043280
44	3	3	1.6	0.035	2	8	42	40	29.3	2.3269999027252	-4.4901315991539
44	3	3	1.6	0.035	2	8	42	40	29.3	2.3280000686646	-4.5974622630342
44	3	3	1.6	0.035	2	8	42	40	29.3	2.3289999961853	-4.7080556573359
44	3	3	1.6	0.035	2	8	42	40	29.3	2.3299999237061	-4.8220136733646
44	3	3	1.6	0.035	2	8	42	40	29.3	2.3310000896454	-4.9394438289703
44	3	3	1.6	0.035	2	8	42	40	29.3	2.3320000171661	-5.0604569332216
44	3	3	1.6	0.035	2	8	42	40	29.3	2.3329999446869	-5.1851682740669
44	3	3	1.6	0.035	2	8	42	40	29.3	2.3340001106262	-5.3136969692053
44	3	3	1.6	0.035	2	8	42	40	29.3	2.3350000381470	-5.4461711105420
44	3	3	1.6	0.035	2	8	42	40	29.3	2.3359999656677	-5.5827214927768
44	3	3	1.6	0.035	2	8	42	40	29.3	2.3369998931885	-5.7234847755659
44	3	3	1.6	0.035	2	8	42	40	29.3	2.3380000591278	-5.8686048692876
44	3	3	1.6	0.035	2	8	42	40	29.3	2.3389999866486	-6.0182334222218
44	3	3	1.6	0.035	2	8	42	40	29.3	2.3399999141693	-6.1725271499890
44	3	3	1.6	0.035	2	8	42	40	29.3	2.3410000801086	-6.3316523690744
44	3	3	1.6	0.035	2	8	42	40	29.3	2.3420000076294	-6.4957845228753
44	3	3	1.6	0.035	2	8	42	40	29.3	2.3429999351501	-6.6651048292298
44	3	3	1.6	0.035	2	8	42	40	29.3	2.3440001010895	-6.8398078475839
44	3	3	1.6	0.035	2	8	42	40	29.3	2.3450000286102	-7.0200942448493
44	3	3	1.6	0.035	2	8	42	40	29.3	2.3459999561310	-7.2061785874703
44	3	3	1.6	0.035	2	8	42	40	29.3	2.3469998836517	-7.3982859524920
44	3	3	1.6	0.035	2	8	42	40	29.3	2.3480000495911	-7.5966523250851
44	3	3	1.6	0.035	2	8	42	40	29.3	2.3489999771118	-7.8015287581190
44	3	3	1.6	0.035	2	8	42	40	29.3	2.3499999046326	-8.0131775430171
44	3	3	1.6	0.035	2	8	42	40	29.3	2.3510000705719	-8.2318743179241
44	3	3	1.6	0.035	2	8	42	40	29.3	2.3519999980927	-8.4579123770430
44	3	3	1.6	0.035	2	8	42	40	29.3	2.3529999256134	-8.6915962175865
44	3	3	1.6	0.035	2	8	42	40	29.3	2.3540000915527	-8.9332488824067
44	3	3	1.6	0.035	2	8	42	40	29.3	2.3550000190735	-9.1832061606173
44	3	3	1.6	0.035	2	8	42	40	29.3	2.3559999465942	-9.4418185360973
44	3	3	1.6	0.035	2	8	42	40	29.3	2.3570001125336	-9.7094506506032
44	3	3	1.6	0.035	2	8	42	40	29.3	2.3580000400543	-9.9864776436262
44	3	3	1.6	0.035	2	8	42	40	29.3	2.3589999675751	-10.273285978215
44	3	3	1.6	0.035	2	8	42	40	29.3	2.3599998950958	-10.570263963520
44	3	3	1.6	0.035	2	8	42	40	29.3	2.3610000610352	-10.877800084266
44	3	3	1.6	0.035	2	8	42	40	29.3	2.3619999885559	-11.196274043218
44	3	3	1.6	0.035	2	8	42	40	29.3	2.3629999160767	-11.526040324526
44	3	3	1.6	0.035	2	8	42	40	29.3	2.3640000820160	-11.867413081009
44	3	3	1.6	0.035	2	8	42	40	29.3	2.3650000095367	-12.220646690728
44	3	3	1.6	0.035	2	8	42	40	29.3	2.3659999370575	-12.585897226746
44	3	3	1.6	0.035	2	8	42	40	29.3	2.3670001029968	-12.963184045292
44	3	3	1.6	0.035	2	8	42	40	29.3	2.3680000305176	-13.352327587631
44	3	3	1.6	0.035	2	8	42	40	29.3	2.3689999580383	-13.752874229982
44	3	3	1.6	0.035	2	8	42	40	29.3	2.3699998855591	-14.163993250701
44	3	3	1.6	0.035	2	8	42	40	29.3	2.3710000514984	-14.584340972181
44	3	3	1.6	0.035	2	8	42	40	29.3	2.3719999790192	-15.011896190588
44	3	3	1.6	0.035	2	8	42	40	29.3	2.3729999065399	-15.443747751030
44	3	3	1.6	0.035	2	8	42	40	29.3	2.3740000724792	-15.875852790755
44	3	3	1.6	0.035	2	8	42	40	29.3	2.3750000000000	-16.302768481877
44	3	3	1.6	0.035	2	8	42	40	29.3	2.3759999275208	-16.717400546038
44	3	3	1.6	0.035	2	8	42	40	29.3	2.3770000934601	-17.110827506817
44	3	3	1.6	0.035	2	8	42	40	29.3	2.3780000209808	-17.472316051329
44	3	3	1.6	0.035	2	8	42	40	29.3	2.3789999485016	-17.789651205166
44	3	3	1.6	0.035	2	8	42	40	29.3	2.3800001144409	-18.049909475414
44	3	3	1.6	0.035	2	8	42	40	29.3	2.3810000419617	-18.240733142191
44	3	3	1.6	0.035	2	8	42	40	29.3	2.3819999694824	-18.351953870647
44	3	3	1.6	0.035	2	8	42	40	29.3	2.3829998970032	-18.377237901985
44	3	3	1.6	0.035	2	8	42	40	29.3	2.3840000629425	-18.315235658601
44	3	3	1.6	0.035	2	8	42	40	29.3	2.3849999904633	-18.169845016701
44	3	3	1.6	0.035	2	8	42	40	29.3	2.3859999179840	-17.949472778481
44	3	3	1.6	0.035	2	8	42	40	29.3	2.3870000839233	-17.665579130208
44	3	3	1.6	0.035	2	8	42	40	29.3	2.3880000114441	-17.330986211169
44	3	3	1.6	0.035	2	8	42	40	29.3	2.3889999389648	-16.958399469403
44	3	3	1.6	0.035	2	8	42	40	29.3	2.3900001049042	-16.559370414215
44	3	3	1.6	0.035	2	8	42	40	29.3	2.3910000324249	-16.143759577396
44	3	3	1.6	0.035	2	8	42	40	29.3	2.3919999599457	-15.719573800084
44	3	3	1.6	0.035	2	8	42	40	29.3	2.3929998874664	-15.293067111930
44	3	3	1.6	0.035	2	8	42	40	29.3	2.3940000534058	-14.868960532589
44	3	3	1.6	0.035	2	8	42	40	29.3	2.3949999809265	-14.450706534170
44	3	3	1.6	0.035	2	8	42	40	29.3	2.3959999084473	-14.040750830798
44	3	3	1.6	0.035	2	8	42	40	29.3	2.3970000743866	-13.640755951757
44	3	3	1.6	0.035	2	8	42	40	29.3	2.3980000019073	-13.251793713135
44	3	3	1.6	0.035	2	8	42	40	29.3	2.3989999294281	-12.874496489908
44	3	3	1.6	0.035	2	8	42	40	29.3	2.4000000953674	-12.509169924868
44	3	3	1.6	0.035	2	8	42	40	29.3	2.4010000228882	-12.155886471931
44	3	3	1.6	0.035	2	8	42	40	29.3	2.4019999504089	-11.814553147538
44	3	3	1.6	0.035	2	8	42	40	29.3	2.4030001163483	-11.484962463076
44	3	3	1.6	0.035	2	8	42	40	29.3	2.4040000438690	-11.166824901725
44	3	3	1.6	0.035	2	8	42	40	29.3	2.4049999713898	-10.859802701352
44	3	3	1.6	0.035	2	8	42	40	29.3	2.4059998989105	-10.563526873326
44	3	3	1.6	0.035	2	8	42	40	29.3	2.4070000648499	-10.277612489670
44	3	3	1.6	0.035	2	8	42	40	29.3	2.4079999923706	-10.001668593507
44	3	3	1.6	0.035	2	8	42	40	29.3	2.4089999198914	-9.7353071652757
44	3	3	1.6	0.035	2	8	42	40	29.3	2.4100000858307	-9.4781454919789
44	3	3	1.6	0.035	2	8	42	40	29.3	2.4110000133514	-9.2298134843344
44	3	3	1.6	0.035	2	8	42	40	29.3	2.4119999408722	-8.9899514828065
44	3	3	1.6	0.035	2	8	42	40	29.3	2.4130001068115	-8.7582141416110
44	3	3	1.6	0.035	2	8	42	40	29.3	2.4140000343323	-8.5342732998363
44	3	3	1.6	0.035	2	8	42	40	29.3	2.4149999618530	-8.3178122836849
44	3	3	1.6	0.035	2	8	42	40	29.3	2.4159998893738	-8.1085312761047
44	3	3	1.6	0.035	2	8	42	40	29.3	2.4170000553131	-7.9061464985834
44	3	3	1.6	0.035	2	8	42	40	29.3	2.4179999828339	-7.7103836671085
44	3	3	1.6	0.035	2	8	42	40	29.3	2.4189999103546	-7.5209873305523
44	3	3	1.6	0.035	2	8	42	40	29.3	2.4200000762939	-7.3377122669880
44	3	3	1.6	0.035	2	8	42	40	29.3	2.4210000038147	-7.1603262116246
44	3	3	1.6	0.035	2	8	42	40	29.3	2.4219999313354	-6.9886083449413
44	3	3	1.6	0.035	2	8	42	40	29.3	2.4230000972748	-6.8223493252106
44	3	3	1.6	0.035	2	8	42	40	29.3	2.4240000247955	-6.6613489022540
44	3	3	1.6	0.035	2	8	42	40	29.3	2.4249999523163	-6.5054179400081
44	3	3	1.6	0.035	2	8	42	40	29.3	2.4260001182556	-6.3543747835525
44	3	3	1.6	0.035	2	8	42	40	29.3	2.4270000457764	-6.2080503065442
44	3	3	1.6	0.035	2	8	42	40	29.3	2.4279999732971	-6.0662773356680
44	3	3	1.6	0.035	2	8	42	40	29.3	2.4289999008179	-5.9289009402336
44	3	3	1.6	0.035	2	8	42	40	29.3	2.4300000667572	-5.7957713610572
44	3	3	1.6	0.035	2	8	42	40	29.3	2.4309999942780	-5.6667452363279
44	3	3	1.6	0.035	2	8	42	40	29.3	2.4319999217987	-5.5416884847599
44	3	3	1.6	0.035	2	8	42	40	29.3	2.4330000877380	-5.4204665089815
44	3	3	1.6	0.035	2	8	42	40	29.3	2.4340000152588	-5.3029550235180
44	3	3	1.6	0.035	2	8	42	40	29.3	2.4349999427795	-5.1890336488228
44	3	3	1.6	0.035	2	8	42	40	29.3	2.4360001087189	-5.0785856966618
44	3	3	1.6	0.035	2	8	42	40	29.3	2.4370000362396	-4.9715014127560
44	3	3	1.6	0.035	2	8	42	40	29.3	2.4379999637604	-4.8676721782901
44	3	3	1.6	0.035	2	8	42	40	29.3	2.4389998912811	-4.7669939184287
44	3	3	1.6	0.035	2	8	42	40	29.3	2.4400000572205	-4.6693676059146
44	3	3	1.6	0.035	2	8	42	40	29.3	2.4409999847412	-4.5746963346564
44	3	3	1.6	0.035	2	8	42	40	29.3	2.4419999122620	-4.4828884559882
44	3	3	1.6	0.035	2	8	42	40	29.3	2.4430000782013	-4.3938512474806
44	3	3	1.6	0.035	2	8	42	40	29.3	2.4440000057220	-4.3074997511172
44	3	3	1.6	0.035	2	8	42	40	29.3	2.4449999332428	-4.2237477865824
44	3	3	1.6	0.035	2	8	42	40	29.3	2.4460000991821	-4.1425137248613
44	3	3	1.6	0.035	2	8	42	40	29.3	2.4470000267029	-4.0637166452170
44	3	3	1.6	0.035	2	8	42	40	29.3	2.4479999542236	-3.9872800998744
44	3	3	1.6	0.035	2	8	42	40	29.3	2.4489998817444	-3.9131282158687
44	3	3	1.6	0.035	2	8	42	40	29.3	2.4500000476837	-3.8411869818611
44	3	3	1.6	0.035	2	8	42	40	29.3	2.4509999752045	-3.7713871044429
44	3	3	1.6	0.035	2	8	42	40	29.3	2.4519999027252	-3.7036563915098
44	3	3	1.6	0.035	2	8	42	40	29.3	2.4530000686646	-3.6379271609971
44	3	3	1.6	0.035	2	8	42	40	29.3	2.4539999961853	-3.5741349202061
44	3	3	1.6	0.035	2	8	42	40	29.3	2.4549999237061	-3.5122132245107
44	3	3	1.6	0.035	2	8	42	40	29.3	2.4560000896454	-3.4520987994605
44	3	3	1.6	0.035	2	8	42	40	29.3	2.4570000171661	-3.3937320048752
44	3	3	1.6	0.035	2	8	42	40	29.3	2.4579999446869	-3.3370506186033
44	3	3	1.6	0.035	2	8	42	40	29.3	2.4590001106262	-3.2819971936963
44	3	3	1.6	0.035	2	8	42	40	29.3	2.4600000381470	-3.2285132786863
44	3	3	1.6	0.035	2	8	42	40	29.3	2.4609999656677	-3.1765427090463
44	3	3	1.6	0.035	2	8	42	40	29.3	2.4619998931885	-3.1260311194213
44	3	3	1.6	0.035	2	8	42	40	29.3	2.4630000591278	-3.0769240688267
44	3	3	1.6	0.035	2	8	42	40	29.3	2.4639999866486	-3.0291699934384
44	3	3	1.6	0.035	2	8	42	40	29.3	2.4649999141693	-2.9827178431068
44	3	3	1.6	0.035	2	8	42	40	29.3	2.4660000801086	-2.9375167153183
44	3	3	1.6	0.035	2	8	42	40	29.3	2.4670000076294	-2.8935186916064
44	3	3	1.6	0.035	2	8	42	40	29.3	2.4679999351501	-2.8506756388713
44	3	3	1.6	0.035	2	8	42	40	29.3	2.4690001010895	-2.8089425143176
44	3	3	1.6	0.035	2	8	42	40	29.3	2.4700000286102	-2.7682724005850
44	3	3	1.6	0.035	2	8	42	40	29.3	2.4709999561310	-2.7286215964896
44	3	3	1.6	0.035	2	8	42	40	29.3	2.4719998836517	-2.6899489624571
44	3	3	1.6	0.035	2	8	42	40	29.3	2.4730000495911	-2.6522111937247
44	3	3	1.6	0.035	2	8	42	40	29.3	2.4739999771118	-2.6153691780056
44	3	3	1.6	0.035	2	8	42	40	29.3	2.4749999046326	-2.5793827003365
44	3	3	1.6	0.035	2	8	42	40	29.3	2.4760000705719	-2.5442140517631
44	3	3	1.6	0.035	2	8	42	40	29.3	2.4769999980927	-2.5098272740178
44	3	3	1.6	0.035	2	8	42	40	29.3	2.4779999256134	-2.4761865254196
44	3	3	1.6	0.035	2	8	42	40	29.3	2.4790000915527	-2.4432566538011
44	3	3	1.6	0.035	2	8	42	40	29.3	2.4800000190735	-2.4110050404037
44	3	3	1.6	0.035	2	8	42	40	29.3	2.4809999465942	-2.3794011784121
44	3	3	1.6	0.035	2	8	42	40	29.3	2.4820001125336	-2.3484131323273
44	3	3	1.6	0.035	2	8	42	40	29.3	2.4830000400543	-2.3180129217326
44	3	3	1.6	0.035	2	8	42	40	29.3	2.4839999675751	-2.2881709334371
44	3	3	1.6	0.035	2	8	42	40	29.3	2.4849998950958	-2.2588634267437
44	3	3	1.6	0.035	2	8	42	40	29.3	2.4860000610352	-2.2300618234158
44	3	3	1.6	0.035	2	8	42	40	29.3	2.4869999885559	-2.2017434873212
44	3	3	1.6	0.035	2	8	42	40	29.3	2.4879999160767	-2.1738851516451
44	3	3	1.6	0.035	2	8	42	40	29.3	2.4890000820160	-2.1464663178269
44	3	3	1.6	0.035	2	8	42	40	29.3	2.4900000095367	-2.1194655655764
44	3	3	1.6	0.035	2	8	42	40	29.3	2.4909999370575	-2.0928644743700
44	3	3	1.6	0.035	2	8	42	40	29.3	2.4920001029968	-2.0666449423689
44	3	3	1.6	0.035	2	8	42	40	29.3	2.4930000305176	-2.0407902142847
44	3	3	1.6	0.035	2	8	42	40	29.3	2.4939999580383	-2.0152858764104
44	3	3	1.6	0.035	2	8	42	40	29.3	2.4949998855591	-1.9901167733036
44	3	3	1.6	0.035	2	8	42	40	29.3	2.4960000514984	-1.9652705991750
44	3	3	1.6	0.035	2	8	42	40	29.3	2.4969999790192	-1.9407352374596
44	3	3	1.6	0.035	2	8	42	40	29.3	2.4979999065399	-1.9165004701122
44	3	3	1.6	0.035	2	8	42	40	29.3	2.4990000724792	-1.8925561087695
44	3	3	1.6	0.035	2	8	42	40	29.3	2.5000000000000	-1.8688938839097
44	3	3	1.6	0.035	2	8	42	40	29.3	2.5009999275208	-1.8455074867483
44	3	3	1.6	0.035	2	8	42	40	29.3	2.5020000934601	-1.8223875089960
44	3	3	1.6	0.035	2	8	42	40	29.3	2.5030000209808	-1.7995317681584
44	3	3	1.6	0.035	2	8	42	40	29.3	2.5039999485016	-1.7769346142182
44	3	3	1.6	0.035	2	8	42	40	29.3	2.5050001144409	-1.7545917455288
44	3	3	1.6	0.035	2	8	42	40	29.3	2.5060000419617	-1.7325009686920
44	3	3	1.6	0.035	2	8	42	40	29.3	2.5069999694824	-1.7106597819794
44	3	3	1.6	0.035	2	8	42	40	29.3	2.5079998970032	-1.6890675509835
44	3	3	1.6	0.035	2	8	42	40	29.3	2.5090000629425	-1.6677245914494
44	3	3	1.6	0.035	2	8	42	40	29.3	2.5099999904633	-1.6466294561425
44	3	3	1.6	0.035	2	8	42	40	29.3	2.5109999179840	-1.6257827033961
44	3	3	1.6	0.035	2	8	42	40	29.3	2.5120000839233	-1.6051875583275
44	3	3	1.6	0.035	2	8	42	40	29.3	2.5130000114441	-1.5848448054542
44	3	3	1.6	0.035	2	8	42	40	29.3	2.5139999389648	-1.5647558993293
44	3	3	1.6	0.035	2	8	42	40	29.3	2.5150001049042	-1.5449256004300
44	3	3	1.6	0.035	2	8	42	40	29.3	2.5160000324249	-1.5253556562746
44	3	3	1.6	0.035	2	8	42	40	29.3	2.5169999599457	-1.5060501491589
44	3	3	1.6	0.035	2	8	42	40	29.3	2.5179998874664	-1.4870120123603
44	3	3	1.6	0.035	2	8	42	40	29.3	2.5190000534058	-1.4682459505201
44	3	3	1.6	0.035	2	8	42	40	29.3	2.5199999809265	-1.4497558631755
44	3	3	1.6	0.035	2	8	42	40	29.3	2.5209999084473	-1.4315458646484
44	3	3	1.6	0.035	2	8	42	40	29.3	2.5220000743866	-1.4136201608422
44	3	3	1.6	0.035	2	8	42	40	29.3	2.5230000019073	-1.3959838675825
44	3	3	1.6	0.035	2	8	42	40	29.3	2.5239999294281	-1.3786410239429
44	3	3	1.6	0.035	2	8	42	40	29.3	2.5250000953674	-1.3615947931759
44	3	3	1.6	0.035	2	8	42	40	29.3	2.5260000228882	-1.3448499680985
44	3	3	1.6	0.035	2	8	42	40	29.3	2.5269999504089	-1.3284111199941
44	3	3	1.6	0.035	2	8	42	40	29.3	2.5280001163483	-1.3122817359014
44	3	3	1.6	0.035	2	8	42	40	29.3	2.5290000438690	-1.2964662250945
44	3	3	1.6	0.035	2	8	42	40	29.3	2.5299999713898	-1.2809667617593
44	3	3	1.6	0.035	2	8	42	40	29.3	2.5309998989105	-1.2657869312647
44	3	3	1.6	0.035	2	8	42	40	29.3	2.5320000648499	-1.2509292209183
44	3	3	1.6	0.035	2	8	42	40	29.3	2.5329999923706	-1.2363975463968
44	3	3	1.6	0.035	2	8	42	40	29.3	2.5339999198914	-1.2221920828873
44	3	3	1.6	0.035	2	8	42	40	29.3	2.5350000858307	-1.2083151270379
44	3	3	1.6	0.035	2	8	42	40	29.3	2.5360000133514	-1.1947692387139
44	3	3	1.6	0.035	2	8	42	40	29.3	2.5369999408722	-1.1815535650100
44	3	3	1.6	0.035	2	8	42	40	29.3	2.5380001068115	-1.1686688635161
44	3	3	1.6	0.035	2	8	42	40	29.3	2.5390000343323	-1.1561158696934
44	3	3	1.6	0.035	2	8	42	40	29.3	2.5399999618530	-1.1438924069407
44	3	3	1.6	0.035	2	8	42	40	29.3	2.5409998893738	-1.1319989111501
44	3	3	1.6	0.035	2	8	42	40	29.3	2.5420000553131	-1.1204331485616
44	3	3	1.6	0.035	2	8	42	40	29.3	2.5429999828339	-1.1091929701379
44	3	3	1.6	0.035	2	8	42	40	29.3	2.5439999103546	-1.0982761248109
44	3	3	1.6	0.035	2	8	42	40	29.3	2.5450000762939	-1.0876785286393
44	3	3	1.6	0.035	2	8	42	40	29.3	2.5460000038147	-1.0773973031144
44	3	3	1.6	0.035	2	8	42	40	29.3	2.5469999313354	-1.0674279232496
44	3	3	1.6	0.035	2	8	42	40	29.3	2.5480000972748	-1.0577648836906
44	3	3	1.6	0.035	2	8	42	40	29.3	2.5490000247955	-1.0484047398828
44	3	3	1.6	0.035	2	8	42	40	29.3	2.5499999523163	-1.0393392250172
44	3	3	1.6	0.035	2	8	42	40	29.3	2.5510001182556	-1.0305642001976
44	3	3	1.6	0.035	2	8	42	40	29.3	2.5520000457764	-1.0220713876110
44	3	3	1.6	0.035	2	8	42	40	29.3	2.5529999732971	-1.0138540112954
44	3	3	1.6	0.035	2	8	42	40	29.3	2.5539999008179	-1.0059047896948
44	3	3	1.6	0.035	2	8	42	40	29.3	2.5550000667572	-0.99821419001085
44	3	3	1.6	0.035	2	8	42	40	29.3	2.5559999942780	-0.99077506022253
44	3	3	1.6	0.035	2	8	42	40	29.3	2.5569999217987	-0.98357798752631
44	3	3	1.6	0.035	2	8	42	40	29.3	2.5580000877380	-0.97661258558882
44	3	3	1.6	0.035	2	8	42	40	29.3	2.5590000152588	-0.96987039990979
44	3	3	1.6	0.035	2	8	42	40	29.3	2.5599999427795	-0.96334015838046
44	3	3	1.6	0.035	2	8	42	40	29.3	2.5610001087189	-0.95701218840160
44	3	3	1.6	0.035	2	8	42	40	29.3	2.5620000362396	-0.95087543289184
44	3	3	1.6	0.035	2	8	42	40	29.3	2.5629999637604	-0.94491991556397
44	3	3	1.6	0.035	2	8	42	40	29.3	2.5639998912811	-0.93913255074689
44	3	3	1.6	0.035	2	8	42	40	29.3	2.5650000572205	-0.93350477383071
44	3	3	1.6	0.035	2	8	42	40	29.3	2.5659999847412	-0.92802263012423
44	3	3	1.6	0.035	2	8	42	40	29.3	2.5669999122620	-0.92267542444323
44	3	3	1.6	0.035	2	8	42	40	29.3	2.5680000782013	-0.91745282419578
44	3	3	1.6	0.035	2	8	42	40	29.3	2.5690000057220	-0.91234161169326
44	3	3	1.6	0.035	2	8	42	40	29.3	2.5699999332428	-0.90733051379504
44	3	3	1.6	0.035	2	8	42	40	29.3	2.5710000991821	-0.90240777792166
44	3	3	1.6	0.035	2	8	42	40	29.3	2.5720000267029	-0.89756178177372
44	3	3	1.6	0.035	2	8	42	40	29.3	2.5729999542236	-0.89278266221384
44	3	3	1.6	0.035	2	8	42	40	29.3	2.5739998817444	-0.88805794060481
44	3	3	1.6	0.035	2	8	42	40	29.3	2.5750000476837	-0.88337718803756
44	3	3	1.6	0.035	2	8	42	40	29.3	2.5759999752045	-0.87872802421246
44	3	3	1.6	0.035	2	8	42	40	29.3	2.5769999027252	-0.87410211997674
44	3	3	1.6	0.035	2	8	42	40	29.3	2.5780000686646	-0.86948775610281
44	3	3	1.6	0.035	2	8	42	40	29.3	2.5789999961853	-0.86487602165341
44	3	3	1.6	0.035	2	8	42	40	29.3	2.5799999237061	-0.86025835961608
44	3	3	1.6	0.035	2	8	42	40	29.3	2.5810000896454	-0.85562361338069
44	3	3	1.6	0.035	2	8	42	40	29.3	2.5820000171661	-0.85096388157089
44	3	3	1.6	0.035	2	8	42	40	29.3	2.5829999446869	-0.84627191467775
44	3	3	1.6	0.035	2	8	42	40	29.3	2.5840001106262	-0.84153953101890
44	3	3	1.6	0.035	2	8	42	40	29.3	2.5850000381470	-0.83676037710038
44	3	3	1.6	0.035	2	8	42	40	29.3	2.5859999656677	-0.83192628508454
44	3	3	1.6	0.035	2	8	42	40	29.3	2.5869998931885	-0.82703298146245
44	3	3	1.6	0.035	2	8	42	40	29.3	2.5880000591278	-0.82207509195564
44	3	3	1.6	0.035	2	8	42	40	29.3	2.5889999866486	-0.81704713404411
44	3	3	1.6	0.035	2	8	42	40	29.3	2.5899999141693	-0.81194573723404
44	3	3	1.6	0.035	2	8	42	40	29.3	2.5910000801086	-0.80676626451108
44	3	3	1.6	0.035	2	8	42	40	29.3	2.5920000076294	-0.80150774842984
44	3	3	1.6	0.035	2	8	42	40	29.3	2.5929999351501	-0.79616752974832
44	3	3	1.6	0.035	2	8	42	40	29.3	2.5940001010895	-0.79074330738772
44	3	3	1.6	0.035	2	8	42	40	29.3	2.5950000286102	-0.78523552520386
44	3	3	1.6	0.035	2	8	42	40	29.3	2.5959999561310	-0.77964315324011
44	3	3	1.6	0.035	2	8	42	40	29.3	2.5969998836517	-0.77396768006500
44	3	3	1.6	0.035	2	8	42	40	29.3	2.5980000495911	-0.76821015014674
44	3	3	1.6	0.035	2	8	42	40	29.3	2.5989999771118	-0.76237175622390
44	3	3	1.6	0.035	2	8	42	40	29.3	2.5999999046326	-0.75645681351947
44	3	3	1.6	0.035	2	8	42	40	29.3	2.6010000705719	-0.75046637217280
44	3	3	1.6	0.035	2	8	42	40	29.3	2.6019999980927	-0.74440524090213
44	3	3	1.6	0.035	2	8	42	40	29.3	2.6029999256134	-0.73827809257145
44	3	3	1.6	0.035	2	8	42	40	29.3	2.6040000915527	-0.73208969109274
44	3	3	1.6	0.035	2	8	42	40	29.3	2.6050000190735	-0.72584364277856
44	3	3	1.6	0.035	2	8	42	40	29.3	2.6059999465942	-0.71954918091815
44	3	3	1.6	0.035	2	8	42	40	29.3	2.6070001125336	-0.71321060652628
44	3	3	1.6	0.035	2	8	42	40	29.3	2.6080000400543	-0.70683547988067
44	3	3	1.6	0.035	2	8	42	40	29.3	2.6089999675751	-0.70043136219926
44	3	3	1.6	0.035	2	8	42	40	29.3	2.6099998950958	-0.69400450409999
44	3	3	1.6	0.035	2	8	42	40	29.3	2.6110000610352	-0.68756450855135
44	3	3	1.6	0.035	2	8	42	40	29.3	2.6119999885559	-0.68111838488326
44	3	3	1.6	0.035	2	8	42	40	29.3	2.6129999160767	-0.67467688311476
44	3	3	1.6	0.035	2	8	42	40	29.3	2.6140000820160	-0.66824550802009
44	3	3	1.6	0.035	2	8	42	40	29.3	2.6150000095367	-0.66183701569515
44	3	3	1.6	0.035	2	8	42	40	29.3	2.6159999370575	-0.65545758919507
44	3	3	1.6	0.035	2	8	42	40	29.3	2.6170001029968	-0.64911802160647
44	3	3	1.6	0.035	2	8	42	40	29.3	2.6180000305176	-0.64282712805707
44	3	3	1.6	0.035	2	8	42	40	29.3	2.6189999580383	-0.63659397943231
44	3	3	1.6	0.035	2	8	42	40	29.3	2.6199998855591	-0.63042821878470
44	3	3	1.6	0.035	2	8	42	40	29.3	2.6210000514984	-0.62433892241520
44	3	3	1.6	0.035	2	8	42	40	29.3	2.6219999790192	-0.61833593927844
44	3	3	1.6	0.035	2	8	42	40	29.3	2.6229999065399	-0.61242729973557
44	3	3	1.6	0.035	2	8	42	40	29.3	2.6240000724792	-0.60662201951604
44	3	3	1.6	0.035	2	8	42	40	29.3	2.6250000000000	-0.60092849816016
44	3	3	1.6	0.035	2	8	42	40	29.3	2.6259999275208	-0.59535613732599
44	3	3	1.6	0.035	2	8	42	40	29.3	2.6270000934601	-0.58991187550456
44	3	3	1.6	0.035	2	8	42	40	29.3	2.6280000209808	-0.58460366003497
44	3	3	1.6	0.035	2	8	42	40	29.3	2.6289999485016	-0.57943965817025
44	3	3	1.6	0.035	2	8	42	40	29.3	2.6300001144409	-0.57442578797064
44	3	3	1.6	0.035	2	8	42	40	29.3	2.6310000419617	-0.56956868514572
44	3	3	1.6	0.035	2	8	42	40	29.3	2.6319999694824	-0.56487476039432
44	3	3	1.6	0.035	2	8	42	40	29.3	2.6329998970032	-0.56034922482145
44	3	3	1.6	0.035	2	8	42	40	29.3	2.6340000629425	-0.55599808350015
44	3	3	1.6	0.035	2	8	42	40	29.3	2.6349999904633	-0.55182400345880
44	3	3	1.6	0.035	2	8	42	40	29.3	2.6359999179840	-0.54783238856568
44	3	3	1.6	0.035	2	8	42	40	29.3	2.6370000839233	-0.54402640201429
44	3	3	1.6	0.035	2	8	42	40	29.3	2.6380000114441	-0.54040893011607
44	3	3	1.6	0.035	2	8	42	40	29.3	2.6389999389648	-0.53698210973799
44	3	3	1.6	0.035	2	8	42	40	29.3	2.6400001049042	-0.53374824057300
44	3	3	1.6	0.035	2	8	42	40	29.3	2.6410000324249	-0.53070621736763
44	3	3	1.6	0.035	2	8	42	40	29.3	2.6419999599457	-0.52785850634232
44	3	3	1.6	0.035	2	8	42	40	29.3	2.6429998874664	-0.52520387327975
44	3	3	1.6	0.035	2	8	42	40	29.3	2.6440000534058	-0.52274076338616
44	3	3	1.6	0.035	2	8	42	40	29.3	2.6449999809265	-0.52046813531645
44	3	3	1.6	0.035	2	8	42	40	29.3	2.6459999084473	-0.51838388207841
44	3	3	1.6	0.035	2	8	42	40	29.3	2.6470000743866	-0.51648488184908
44	3	3	1.6	0.035	2	8	42	40	29.3	2.6480000019073	-0.51476808882760
44	3	3	1.6	0.035	2	8	42	40	29.3	2.6489999294281	-0.51322826774028
44	3	3	1.6	0.035	2	8	42	40	29.3	2.6500000953674	-0.51186105417955
44	3	3	1.6	0.035	2	8	42	40	29.3	2.6510000228882	-0.51066101997299
44	3	3	1.6	0.035	2	8	42	40	29.3	2.6519999504089	-0.50962205840020
44	3	3	1.6	0.035	2	8	42	40	29.3	2.6530001163483	-0.50873814928952
44	3	3	1.6	0.035	2	8	42	40	29.3	2.6540000438690	-0.50800025978207
44	3	3	1.6	0.035	2	8	42	40	29.3	2.6549999713898	-0.50740253051379
44	3	3	1.6	0.035	2	8	42	40	29.3	2.6559998989105	-0.50693683062296
44	3	3	1.6	0.035	2	8	42	40	29.3	2.6570000648499	-0.50659317375588
44	3	3	1.6	0.035	2	8	42	40	29.3	2.6579999923706	-0.50636351806278
44	3	3	1.6	0.035	2	8	42	40	29.3	2.6589999198914	-0.50623718845681
44	3	3	1.6	0.035	2	8	42	40	29.3	2.6600000858307	-0.50620548138531
44	3	3	1.6	0.035	2	8	42	40	29.3	2.6610000133514	-0.50625694127526
44	3	3	1.6	0.035	2	8	42	40	29.3	2.6619999408722	-0.50638133639661
44	3	3	1.6	0.035	2	8	42	40	29.3	2.6630001068115	-0.50656768622549
44	3	3	1.6	0.035	2	8	42	40	29.3	2.6640000343323	-0.50680645223858
44	3	3	1.6	0.035	2	8	42	40	29.3	2.6649999618530	-0.50708349942476
44	3	3	1.6	0.035	2	8	42	40	29.3	2.6659998893738	-0.50738892626911
44	3	3	1.6	0.035	2	8	42	40	29.3	2.6670000553131	-0.50771081840048
44	3	3	1.6	0.035	2	8	42	40	29.3	2.6679999828339	-0.50803804560020
44	3	3	1.6	0.035	2	8	42	40	29.3	2.6689999103546	-0.50835853578822
44	3	3	1.6	0.035	2	8	42	40	29.3	2.6700000762939	-0.50866033288290
44	3	3	1.6	0.035	2	8	42	40	29.3	2.6710000038147	-0.50893244792413
44	3	3	1.6	0.035	2	8	42	40	29.3	2.6719999313354	-0.50916307190697
44	3	3	1.6	0.035	2	8	42	40	29.3	2.6730000972748	-0.50934142561353
44	3	3	1.6	0.035	2	8	42	40	29.3	2.6740000247955	-0.50945675005849
44	3	3	1.6	0.035	2	8	42	40	29.3	2.6749999523163	-0.50949771945000
44	3	3	1.6	0.035	2	8	42	40	29.3	2.6760001182556	-0.50945413210383
44	3	3	1.6	0.035	2	8	42	40	29.3	2.6770000457764	-0.50931654947699
44	3	3	1.6	0.035	2	8	42	40	29.3	2.6779999732971	-0.50907481667328
44	3	3	1.6	0.035	2	8	42	40	29.3	2.6789999008179	-0.50871956422143
44	3	3	1.6	0.035	2	8	42	40	29.3	2.6800000667572	-0.50824336374590
44	3	3	1.6	0.035	2	8	42	40	29.3	2.6809999942780	-0.50763703917508
44	3	3	1.6	0.035	2	8	42	40	29.3	2.6819999217987	-0.50689439633673
44	3	3	1.6	0.035	2	8	42	40	29.3	2.6830000877380	-0.50600612088784
44	3	3	1.6	0.035	2	8	42	40	29.3	2.6840000152588	-0.50496928966916
44	3	3	1.6	0.035	2	8	42	40	29.3	2.6849999427795	-0.50377744444858
44	3	3	1.6	0.035	2	8	42	40	29.3	2.6860001087189	-0.50242411134497
44	3	3	1.6	0.035	2	8	42	40	29.3	2.6870000362396	-0.50090789366215
44	3	3	1.6	0.035	2	8	42	40	29.3	2.6879999637604	-0.49922341680128
44	3	3	1.6	0.035	2	8	42	40	29.3	2.6889998912811	-0.49737020396419
44	3	3	1.6	0.035	2	8	42	40	29.3	2.6900000572205	-0.49534428871048
44	3	3	1.6	0.035	2	8	42	40	29.3	2.6909999847412	-0.49314741200932
44	3	3	1.6	0.035	2	8	42	40	29.3	2.6919999122620	-0.49077802208970
44	3	3	1.6	0.035	2	8	42	40	29.3	2.6930000782013	-0.48823823498327
44	3	3	1.6	0.035	2	8	42	40	29.3	2.6940000057220	-0.48552931244667
44	3	3	1.6	0.035	2	8	42	40	29.3	2.6949999332428	-0.48265327107675
44	3	3	1.6	0.035	2	8	42	40	29.3	2.6960000991821	-0.47961337147942
44	3	3	1.6	0.035	2	8	42	40	29.3	2.6970000267029	-0.47641470916338
44	3	3	1.6	0.035	2	8	42	40	29.3	2.6979999542236	-0.47306240718991
44	3	3	1.6	0.035	2	8	42	40	29.3	2.6989998817444	-0.46956165819471
44	3	3	1.6	0.035	2	8	42	40	29.3	2.7000000476837	-0.46591959592618
44	3	3	1.6	0.035	2	8	42	40	29.3	2.7009999752045	-0.46214222212751
44	3	3	1.6	0.035	2	8	42	40	29.3	2.7019999027252	-0.45824014207190
44	3	3	1.6	0.035	2	8	42	40	29.3	2.7030000686646	-0.45421903908591
44	3	3	1.6	0.035	2	8	42	40	29.3	2.7039999961853	-0.45009075472801
44	3	3	1.6	0.035	2	8	42	40	29.3	2.7049999237061	-0.44586332760799
44	3	3	1.6	0.035	2	8	42	40	29.3	2.7060000896454	-0.44154851080288
44	3	3	1.6	0.035	2	8	42	40	29.3	2.7070000171661	-0.43715628525040
44	3	3	1.6	0.035	2	8	42	40	29.3	2.7079999446869	-0.43269985073666
44	3	3	1.6	0.035	2	8	42	40	29.3	2.7090001106262	-0.42818968946442
44	3	3	1.6	0.035	2	8	42	40	29.3	2.7100000381470	-0.42363892529825
44	3	3	1.6	0.035	2	8	42	40	29.3	2.7109999656677	-0.41905848200122
44	3	3	1.6	0.035	2	8	42	40	29.3	2.7119998931885	-0.41446405778763
44	3	3	1.6	0.035	2	8	42	40	29.3	2.7130000591278	-0.40986678201585
44	3	3	1.6	0.035	2	8	42	40	29.3	2.7139999866486	-0.40528020386075
44	3	3	1.6	0.035	2	8	42	40	29.3	2.7149999141693	-0.40071916889326
44	3	3	1.6	0.035	2	8	42	40	29.3	2.7160000801086	-0.39619484755067
44	3	3	1.6	0.035	2	8	42	40	29.3	2.7170000076294	-0.39172236447462
44	3	3	1.6	0.035	2	8	42	40	29.3	2.7179999351501	-0.38731429537863
44	3	3	1.6	0.035	2	8	42	40	29.3	2.7190001010895	-0.38298504671563
44	3	3	1.6	0.035	2	8	42	40	29.3	2.7200000286102	-0.37874593481044
44	3	3	1.6	0.035	2	8	42	40	29.3	2.7209999561310	-0.37461121350022
44	3	3	1.6	0.035	2	8	42	40	29.3	2.7219998836517	-0.37059263386500
44	3	3	1.6	0.035	2	8	42	40	29.3	2.7230000495911	-0.36670345855468
44	3	3	1.6	0.035	2	8	42	40	29.3	2.7239999771118	-0.36295503196509
44	3	3	1.6	0.035	2	8	42	40	29.3	2.7249999046326	-0.35935865835484
44	3	3	1.6	0.035	2	8	42	40	29.3	2.7260000705719	-0.35592512159732
44	3	3	1.6	0.035	2	8	42	40	29.3	2.7269999980927	-0.35266626480682
44	3	3	1.6	0.035	2	8	42	40	29.3	2.7279999256134	-0.34959029651868
44	3	3	1.6	0.035	2	8	42	40	29.3	2.7290000915527	-0.34670622173602
44	3	3	1.6	0.035	2	8	42	40	29.3	2.7300000190735	-0.34402493707068
44	3	3	1.6	0.035	2	8	42	40	29.3	2.7309999465942	-0.34155194417229
44	3	3	1.6	0.035	2	8	42	40	29.3	2.7320001125336	-0.33929501925002
44	3	3	1.6	0.035	2	8	42	40	29.3	2.7330000400543	-0.33726177374156
44	3	3	1.6	0.035	2	8	42	40	29.3	2.7339999675751	-0.33545581451199
44	3	3	1.6	0.035	2	8	42	40	29.3	2.7349998950958	-0.33388250312097
44	3	3	1.6	0.035	2	8	42	40	29.3	2.7360000610352	-0.33254725691699
44	3	3	1.6	0.035	2	8	42	40	29.3	2.7369999885559	-0.33145079705438
44	3	3	1.6	0.035	2	8	42	40	29.3	2.7379999160767	-0.33059596321030
44	3	3	1.6	0.035	2	8	42	40	29.3	2.7390000820160	-0.32998492941343
44	3	3	1.6	0.035	2	8	42	40	29.3	2.7400000095367	-0.32961635623336
44	3	3	1.6	0.035	2	8	42	40	29.3	2.7409999370575	-0.32949062319119
44	3	3	1.6	0.035	2	8	42	40	29.3	2.7420001029968	-0.32960535576096
44	3	3	1.6	0.035	2	8	42	40	29.3	2.7430000305176	-0.32995840066853
44	3	3	1.6	0.035	2	8	42	40	29.3	2.7439999580383	-0.33054658739301
44	3	3	1.6	0.035	2	8	42	40	29.3	2.7449998855591	-0.33136317969091
44	3	3	1.6	0.035	2	8	42	40	29.3	2.7460000514984	-0.33240429953087
44	3	3	1.6	0.035	2	8	42	40	29.3	2.7469999790192	-0.33366312598335
44	3	3	1.6	0.035	2	8	42	40	29.3	2.7479999065399	-0.33513266750099
44	3	3	1.6	0.035	2	8	42	40	29.3	2.7490000724792	-0.33680432086087
44	3	3	1.6	0.035	2	8	42	40	29.3	2.7500000000000	-0.33866748094821
44	3	3	1.6	0.035	2	8	42	40	29.3	2.7509999275208	-0.34071344641644
44	3	3	1.6	0.035	2	8	42	40	29.3	2.7520000934601	-0.34293122863847
44	3	3	1.6	0.035	2	8	42	40	29.3	2.7530000209808	-0.34530826762667
44	3	3	1.6	0.035	2	8	42	40	29.3	2.7539999485016	-0.34783284420465
44	3	3	1.6	0.035	2	8	42	40	29.3	2.7550001144409	-0.35049012275517
44	3	3	1.6	0.035	2	8	42	40	29.3	2.7560000419617	-0.35326696334537
44	3	3	1.6	0.035	2	8	42	40	29.3	2.7569999694824	-0.35614877555450
44	3	3	1.6	0.035	2	8	42	40	29.3	2.7579998970032	-0.35911945710107
44	3	3	1.6	0.035	2	8	42	40	29.3	2.7590000629425	-0.36216456517227
44	3	3	1.6	0.035	2	8	42	40	29.3	2.7599999904633	-0.36526573577151
44	3	3	1.6	0.035	2	8	42	40	29.3	2.7609999179840	-0.36840711901877
44	3	3	1.6	0.035	2	8	42	40	29.3	2.7620000839233	-0.37157222363092
44	3	3	1.6	0.035	2	8	42	40	29.3	2.7630000114441	-0.37474178908318
44	3	3	1.6	0.035	2	8	42	40	29.3	2.7639999389648	-0.37789932374673
44	3	3	1.6	0.035	2	8	42	40	29.3	2.7650001049042	-0.38102633598843
44	3	3	1.6	0.035	2	8	42	40	29.3	2.7660000324249	-0.38410554507171
44	3	3	1.6	0.035	2	8	42	40	29.3	2.7669999599457	-0.38711725106764
44	3	3	1.6	0.035	2	8	42	40	29.3	2.7679998874664	-0.39004540909736
44	3	3	1.6	0.035	2	8	42	40	29.3	2.7690000534058	-0.39287061782175
44	3	3	1.6	0.035	2	8	42	40	29.3	2.7699999809265	-0.39557626893572
44	3	3	1.6	0.035	2	8	42	40	29.3	2.7709999084473	-0.39814404810928
44	3	3	1.6	0.035	2	8	42	40	29.3	2.7720000743866	-0.40055835461139
44	3	3	1.6	0.035	2	8	42	40	29.3	2.7730000019073	-0.40280186625018
44	3	3	1.6	0.035	2	8	42	40	29.3	2.7739999294281	-0.40485854917077
44	3	3	1.6	0.035	2	8	42	40	29.3	2.7750000953674	-0.40671409054501
44	3	3	1.6	0.035	2	8	42	40	29.3	2.7760000228882	-0.40835251769530
44	3	3	1.6	0.035	2	8	42	40	29.3	2.7769999504089	-0.40976107601341
44	3	3	1.6	0.035	2	8	42	40	29.3	2.7780001163483	-0.41092679533325
44	3	3	1.6	0.035	2	8	42	40	29.3	2.7790000438690	-0.41183759578058
44	3	3	1.6	0.035	2	8	42	40	29.3	2.7799999713898	-0.41248266959285
44	3	3	1.6	0.035	2	8	42	40	29.3	2.7809998989105	-0.41285191981195
44	3	3	1.6	0.035	2	8	42	40	29.3	2.7820000648499	-0.41293708108992
44	3	3	1.6	0.035	2	8	42	40	29.3	2.7829999923706	-0.41272971169634
44	3	3	1.6	0.035	2	8	42	40	29.3	2.7839999198914	-0.41222442584487
44	3	3	1.6	0.035	2	8	42	40	29.3	2.7850000858307	-0.41141676826766
44	3	3	1.6	0.035	2	8	42	40	29.3	2.7860000133514	-0.41030259002339
44	3	3	1.6	0.035	2	8	42	40	29.3	2.7869999408722	-0.40887948831437
44	3	3	1.6	0.035	2	8	42	40	29.3	2.7880001068115	-0.40714548082767
44	3	3	1.6	0.035	2	8	42	40	29.3	2.7890000343323	-0.40510327141070
44	3	3	1.6	0.035	2	8	42	40	29.3	2.7899999618530	-0.40275402109892
44	3	3	1.6	0.035	2	8	42	40	29.3	2.7909998893738	-0.40010068230806
44	3	3	1.6	0.035	2	8	42	40	29.3	2.7920000553131	-0.39714901175745
44	3	3	1.6	0.035	2	8	42	40	29.3	2.7929999828339	-0.39390434217837
44	3	3	1.6	0.035	2	8	42	40	29.3	2.7939999103546	-0.39037587140222
44	3	3	1.6	0.035	2	8	42	40	29.3	2.7950000762939	-0.38657061122790
44	3	3	1.6	0.035	2	8	42	40	29.3	2.7960000038147	-0.38250137400787
44	3	3	1.6	0.035	2	8	42	40	29.3	2.7969999313354	-0.37817816984080
[truncated: 53,054 more rows]
